# Supplementary material for: Exome Analysis Reveals Differentially Mutated Gene Signatures of Stage, Grade and Subtype in Breast Cancers
Source: PLoS One. 2015 Mar 24;10(3):e0119383. doi: 10.1371/journal.pone.0119383 (PMC4372331; doi:10.1371/journal.pone.0119383)
Supplement: S1 Table — Information includes ID for this study (ID), dbGap subject ID (dbGap SubjID), submitted subject ID (SUBJID), Age, Gender, Primary Disease, Expression Subtype, Country, ER status, PR status, HER 2 status, tumor stage (Stage), tumor grade (Grade), Menopausal Status, Histology, and whether it is used in this study (In the study). (XLSX) [file pone.0119383.s002.xlsx]

## Sheet: ClinicInfo
ID	dbGaP SubjID	SUBJID	Age	Gender	Primary Disease	Expression Subtype	Country	ER Status	PR Status	HER 2 Status	Stage	Grade	Menopausal Status	Histology	In the Study
S1	557428	MEX-BR-105	39	Female	Breast Cancer	Luminal B	Mexico	Positive	Positive	Negative	III	III	Unknown	Infiltrating Ductal Carcinoma	TRUE
S2	557430	MEX-BR-110	39	Female	Breast Cancer	Luminal A	Mexico	Positive	Negative	Negative	II	II	Unknown	Infiltrating Ductal Carcinoma	TRUE
S3	557431	MEX-BR-116	92	Female	Breast Cancer	Luminal B	Mexico	Positive	Negative	Negative	III	III	Unknown	Infiltrating Ductal Carcinoma	TRUE
S4	557432	MEX-BR-120	69	Female	Breast Cancer	Basal	Mexico	Positive	Positive	Negative	I	II	Unknown	Infiltrating Ductal Carcinoma	TRUE
S5	557433	MEX-BR-121	48	Female	Breast Cancer	Unknown	Mexico	Positive	Positive	Negative	II	III	Unknown	Infiltrating Ductal Carcinoma	TRUE
S6	557434	MEX-BR-122	51	Female	Breast Cancer	Basal	Mexico	Negative	Negative	Negative	II	III	Unknown	Infiltrating Ductal Carcinoma	TRUE
S7	557435	MEX-BR-123	71	Female	Breast Cancer	Luminal B	Mexico	Positive	Positive	Negative	II	III	Unknown	Infiltrating Ductal Carcinoma	TRUE
S8	557436	MEX-BR-126	63	Female	Breast Cancer	Luminal B	Mexico	Positive	Positive	Negative	II	Unknown	Unknown	Infiltrating Lobular Carcinoma	TRUE
S9	557437	MEX-BR-129	53	Female	Breast Cancer	Luminal A	Mexico	Positive	Positive	Negative	II	II	Unknown	Infiltrating Ductal Carcinoma	TRUE
S10	557439	MEX-BR-150	49	Female	Breast Cancer	Luminal B	Mexico	Positive	Positive	Negative	II	II	Unknown	Infiltrating Ductal Carcinoma	TRUE
S11	557440	MEX-BR-154	52	Female	Breast Cancer	Luminal A	Mexico	Positive	Positive	Negative	I	III	Unknown	Infiltrating Ductal Carcinoma	TRUE
S12	557441	MEX-BR-155	61	Female	Breast Cancer	Unknown	Mexico	Positive	Positive	Negative	II	III	Unknown	Infiltrating Ductal Carcinoma	TRUE
S13	557442	MEX-BR-158	56	Female	Breast Cancer	Luminal B	Mexico	Positive	Positive	Negative	II	II	Unknown	Infiltrating Ductal Carcinoma	TRUE
S14	557443	MEX-BR-165	42	Female	Breast Cancer	Luminal A	Mexico	Positive	Positive	Negative	III	II	Unknown	Infiltrating Ductal Carcinoma	TRUE
S15	557444	MEX-BR-166	53	Female	Breast Cancer	HER2	Mexico	Positive	Positive	Negative	III	Unknown	Unknown	Mixed carcinoma	TRUE
S16	557445	MEX-BR-167	48	Female	Breast Cancer	Luminal A	Mexico	Positive	Positive	Negative	II	Unknown	Unknown	Infiltrating Lobular Carcinoma	TRUE
S17	557446	MEX-BR-169	52	Female	Breast Cancer	Luminal A	Mexico	Positive	Positive	Negative	I	II	Unknown	Infiltrating Ductal Carcinoma	TRUE
S18	557448	MEX-BR-174	57	Female	Breast Cancer	Basal	Mexico	Negative	Negative	Negative	II	III	Unknown	Infiltrating Ductal Carcinoma	TRUE
S19	557449	MEX-BR-184	44	Female	Breast Cancer	Luminal A	Mexico	Positive	Positive	Negative	II	II	Unknown	Infiltrating Ductal Carcinoma	TRUE
S20	557450	MEX-BR-186	55	Female	Breast Cancer	Luminal B	Mexico	Positive	Positive	Negative	II	II	Unknown	Infiltrating Ductal Carcinoma	TRUE
S21	557451	MEX-BR-189	65	Female	Breast Cancer	Basal	Mexico	Negative	Negative	Negative	III	Unknown	Unknown	Medullary Breast Carcinoma	TRUE
S22	557452	MEX-BR-191	55	Female	Breast Cancer	HER2	Mexico	Negative	Negative	Positive	II	II	Unknown	Infiltrating Ductal Carcinoma	TRUE
S23	557453	MEX-BR-192	59	Female	Breast Cancer	Luminal A	Mexico	Positive	Positive	Negative	III	II	Unknown	Infiltrating Ductal Carcinoma	TRUE
S24	557454	MEX-BR-193	43	Female	Breast Cancer	HER2	Mexico	Negative	Negative	Positive	III	III	Unknown	Infiltrating Ductal Carcinoma	TRUE
S25	557456	MEX-BR-200	42	Female	Breast Cancer	Luminal A	Mexico	Positive	Positive	Negative	II	II	Unknown	Infiltrating Ductal Carcinoma	TRUE
S26	557457	MEX-BR-26	54	Female	Breast Cancer	Luminal A	Mexico	Positive	Positive	Negative	III	I	Unknown	Infiltrating Tubular Carcinoma	TRUE
S27	557458	MEX-BR-27	51	Female	Breast Cancer	Luminal A	Mexico	Positive	Negative	Negative	II	II	Unknown	Infiltrating Ductal Carcinoma	TRUE
S28	557459	MEX-BR-28	79	Female	Breast Cancer	Luminal A	Mexico	Positive	Positive	Negative	II	I	Unknown	Mixed carcinoma	TRUE
S29	557461	MEX-BR-34	66	Female	Breast Cancer	Luminal A	Mexico	Positive	Positive	Negative	II	I	Unknown	Infiltrating Ductal Carcinoma	TRUE
S30	557462	MEX-BR-36	62	Female	Breast Cancer	Luminal A	Mexico	Positive	Positive	Negative	II	I	Unknown	Infiltrating Ductal Carcinoma	TRUE
S31	557463	MEX-BR-37	58	Female	Breast Cancer	Luminal A	Mexico	Positive	Positive	Negative	II	II	Unknown	Infiltrating Ductal Carcinoma	TRUE
S32	557464	MEX-BR-38	41	Female	Breast Cancer	Luminal B	Mexico	Negative	Positive	Negative	II	II	Unknown	Infiltrating Ductal Carcinoma	TRUE
S33	557465	MEX-BR-41	50	Female	Breast Cancer	Luminal A	Mexico	Negative	Positive	Negative	I	II	Unknown	Infiltrating Ductal Carcinoma	TRUE
S34	557466	MEX-BR-45	37	Female	Breast Cancer	Basal	Mexico	Negative	Negative	Negative	II	III	Unknown	Infiltrating Ductal Carcinoma	TRUE
S35	557467	MEX-BR-47	78	Female	Breast Cancer	HER2	Mexico	Negative	Negative	Positive	II	II	Unknown	Infiltrating Ductal Carcinoma	TRUE
S36	557468	MEX-BR-48	37	Female	Breast Cancer	Normal	Mexico	Positive	Negative	Positive	II	II	Unknown	Infiltrating Ductal Carcinoma	TRUE
S37	557469	MEX-BR-5	66	Female	Breast Cancer	HER2	Mexico	Negative	Negative	Positive	II	II	Unknown	Infiltrating Ductal Carcinoma	TRUE
S38	557470	MEX-BR-50	47	Female	Breast Cancer	Luminal A	Mexico	Positive	Positive	Negative	II	II	Unknown	Infiltrating Ductal Carcinoma	TRUE
S39	557471	MEX-BR-55	52	Female	Breast Cancer	Luminal B	Mexico	Positive	Negative	Positive	I	III	Unknown	Infiltrating Ductal Carcinoma	TRUE
S40	557472	MEX-BR-59	54	Female	Breast Cancer	Luminal A	Mexico	Positive	Positive	Negative	II	II	Unknown	Infiltrating Ductal Carcinoma	TRUE
S41	557473	MEX-BR-73	65	Female	Breast Cancer	Luminal B	Mexico	Positive	Positive	Negative	III	II	Unknown	Infiltrating Ductal Carcinoma	TRUE
S42	557474	MEX-BR-74	47	Female	Breast Cancer	Luminal A	Mexico	Negative	Positive	Negative	II	Unknown	Unknown	Carcinoma, Mucinous	TRUE
S43	557475	MEX-BR-76	44	Female	Breast Cancer	HER2	Mexico	Negative	Negative	Positive	II	III	Unknown	Infiltrating Ductal Carcinoma	TRUE
S44	557476	MEX-BR-79	56	Female	Breast Cancer	Luminal B	Mexico	Positive	Negative	Negative	III	II	Unknown	Infiltrating Ductal Carcinoma	TRUE
S45	557477	MEX-BR-80	38	Female	Breast Cancer	Normal	Mexico	Negative	Negative	Negative	II	III	Unknown	Infiltrating Ductal Carcinoma	TRUE
S46	557479	MEX-BR-83	59	Female	Breast Cancer	Luminal A	Mexico	Positive	Positive	Negative	II	Unknown	Unknown	Infiltrating Lobular Carcinoma	TRUE
S47	557480	MEX-BR-85	47	Female	Breast Cancer	HER2	Mexico	Negative	Positive	Positive	II	II	Unknown	Infiltrating Ductal Carcinoma	TRUE
S48	557482	MEX-BR-95	52	Female	Breast Cancer	HER2	Mexico	Positive	Negative	Negative	I	Unknown	Unknown	Infiltrating Lobular Carcinoma	TRUE
S49	557483	MEX-BR-98	65	Female	Breast Cancer	Luminal A	Mexico	Positive	Negative	Negative	I	II	Unknown	Infiltrating Ductal Carcinoma	TRUE
S50	557380	15WN4	69	Female	Breast Cancer	Luminal A	Vietnam	Unknown	Unknown	Unknown	II	Unknown	Post Menopausal	Carcinoma, Ductal In Situ (DCIS)	TRUE
S51	557389	5ULJC	59	Female	Breast Cancer	Luminal B	Vietnam	Unknown	Unknown	Unknown	II	Unknown	Unknown	Carcinoma, Mucinous	TRUE
S52	557390	81RE4	39	Female	Breast Cancer	Luminal A	Vietnam	Unknown	Unknown	Unknown	II	Unknown	Premenopausal	Infiltrating Ductal Carcinoma	TRUE
S53	557391	8C3A7	48	Female	Breast Cancer	Luminal B	Vietnam	Unknown	Unknown	Unknown	II	Unknown	Perimenopausal	Infiltrating Ductal Carcinoma	TRUE
S54	557392	8CN4X	40	Female	Breast Cancer	Luminal A	Vietnam	Unknown	Unknown	Unknown	II	III	Premenopausal	Infiltrating Ductal Carcinoma	TRUE
S55	557393	8FR1Z	40	Female	Breast Cancer	Basal	Vietnam	Unknown	Unknown	Unknown	II	Unknown	Premenopausal	Infiltrating Ductal Carcinoma	TRUE
S56	557394	8MNGH	46	Female	Breast Cancer	HER2	Vietnam	Negative	Negative	Unknown	III	III	Premenopausal	Infiltrating Ductal Carcinoma	TRUE
S57	557395	8OXTR	40	Female	Breast Cancer	Luminal A	Vietnam	Unknown	Unknown	Unknown	II	Unknown	Premenopausal	Carcinoma, Ductal In Situ (DCIS)	TRUE
S58	557396	8WXV5	49	Female	Breast Cancer	HER2	Vietnam	Negative	Negative	Unknown	II	Unknown	Premenopausal	Infiltrating Ductal Carcinoma	TRUE
S59	557397	9DDA1	60	Female	Breast Cancer	Unknown	Vietnam	Unknown	Unknown	Unknown	II	III	Post Menopausal	Infiltrating Ductal Carcinoma	TRUE
S60	557381	1BRSZ	42	Female	Breast Cancer	HER2	Vietnam	Negative	Negative	Unknown	II	Unknown	Premenopausal	Carcinoma, Ductal In Situ (DCIS)	TRUE
S61	557400	9ZDYG	43	Female	Breast Cancer	Luminal B	Vietnam	Positive	Positive	Unknown	II	Unknown	Premenopausal	Carcinoma, Ductal In Situ (DCIS)	TRUE
S62	557401	APMIF	41	Female	Breast Cancer	HER2	Vietnam	Negative	Negative	Unknown	II	Unknown	Premenopausal	Infiltrating Ductal Carcinoma	TRUE
S63	557402	ARA62	52	Female	Breast Cancer	HER2	Vietnam	Unknown	Unknown	Unknown	III	Unknown	Perimenopausal	Infiltrating Ductal Carcinoma	TRUE
S64	557403	BCG5E	58	Female	Breast Cancer	Luminal B	Vietnam	Unknown	Unknown	Unknown	II	Unknown	Post Menopausal	Infiltrating Ductal Carcinoma	TRUE
S65	557405	CUE8A	81	Female	Breast Cancer	Luminal A	Vietnam	Unknown	Unknown	Unknown	II	Unknown	Post Menopausal	Infiltrating Ductal Carcinoma	TRUE
S66	557406	CWGGV	39	Female	Breast Cancer	Luminal A	Vietnam	Unknown	Unknown	Unknown	II	Unknown	Premenopausal	Infiltrating Ductal Carcinoma	TRUE
S67	557407	CWKGO	53	Female	Breast Cancer	Normal	Vietnam	Unknown	Unknown	Unknown	III	Unknown	Perimenopausal	Infiltrating Ductal Carcinoma	TRUE
S68	557408	DDFTP	48	Female	Breast Cancer	Basal	Vietnam	Unknown	Unknown	Unknown	II	Unknown	Premenopausal	Infiltrating Ductal Carcinoma	TRUE
S69	557382	1H99O	38	Female	Breast Cancer	Luminal A	Vietnam	Positive	Positive	Unknown	II	Unknown	Premenopausal	Carcinoma, Ductal In Situ (DCIS)	TRUE
S70	557409	DFZIT	57	Female	Breast Cancer	Normal	Vietnam	Unknown	Unknown	Unknown	II	III	Post Menopausal	Infiltrating Ductal Carcinoma	TRUE
S71	557410	DIHZT	42	Female	Breast Cancer	Luminal B	Vietnam	Unknown	Unknown	Unknown	II	Unknown	Premenopausal	Infiltrating Ductal Carcinoma	TRUE
S72	557411	E7FE2	56	Female	Breast Cancer	Luminal B	Vietnam	Unknown	Unknown	Unknown	III	Unknown	Post Menopausal	Infiltrating Ductal Carcinoma	TRUE
S73	557412	EEW5W	55	Female	Breast Cancer	Normal	Vietnam	Negative	Negative	Unknown	I	Unknown	Post Menopausal	Infiltrating Ductal Carcinoma	TRUE
S74	557413	EO7HT	38	Female	Breast Cancer	Luminal A	Vietnam	Unknown	Unknown	Unknown	II	Unknown	Premenopausal	Infiltrating Ductal Carcinoma	TRUE
S75	557414	ER5I1	48	Female	Breast Cancer	Unknown	Vietnam	Unknown	Unknown	Unknown	I	Unknown	Premenopausal	Carcinoma, Mucinous	TRUE
S76	557415	FEKID	39	Female	Breast Cancer	HER2	Vietnam	Unknown	Unknown	Unknown	II	Unknown	Premenopausal	Infiltrating Ductal Carcinoma	TRUE
S77	557416	FYGW6	38	Female	Breast Cancer	Normal	Vietnam	Unknown	Unknown	Unknown	III	III	Premenopausal	Infiltrating Ductal Carcinoma	TRUE
S78	557417	G1QI7	70	Female	Breast Cancer	Basal	Vietnam	Unknown	Unknown	Unknown	II	Unknown	Post Menopausal	Infiltrating Ductal Carcinoma	TRUE
S79	557418	G36HF	50	Female	Breast Cancer	Luminal A	Vietnam	Positive	Positive	Unknown	II	Unknown	Perimenopausal	Carcinoma, Ductal In Situ (DCIS)	TRUE
S80	557383	1RO84	45	Female	Breast Cancer	HER2	Vietnam	Negative	Negative	Unknown	II	Unknown	Premenopausal	Infiltrating Ductal Carcinoma	TRUE
S81	557419	GT33V	52	Female	Breast Cancer	HER2	Vietnam	Unknown	Unknown	Unknown	III	III	Perimenopausal	Infiltrating Ductal Carcinoma	TRUE
S82	557420	GXHXG	54	Female	Breast Cancer	Normal	Vietnam	Negative	Negative	Unknown	II	Unknown	Post Menopausal	Carcinoma, Ductal In Situ (DCIS)	TRUE
S83	557421	HMFBC	38	Female	Breast Cancer	Luminal A	Vietnam	Negative	Positive	Negative	I	Unknown	Premenopausal	Infiltrating Ductal Carcinoma	TRUE
S84	557422	HUFZO	49	Female	Breast Cancer	Luminal A	Vietnam	Positive	Positive	Unknown	II	Unknown	Perimenopausal	Infiltrating Ductal Carcinoma	TRUE
S85	557423	I2EAH	47	Female	Breast Cancer	Unknown	Vietnam	Negative	Negative	Unknown	II	Unknown	Premenopausal	Infiltrating Ductal Carcinoma	TRUE
S86	557424	IQJHA	41	Female	Breast Cancer	Luminal A	Vietnam	Unknown	Unknown	Unknown	II	III	Premenopausal	Infiltrating Ductal Carcinoma	TRUE
S87	557425	IW3DD	54	Female	Breast Cancer	Basal	Vietnam	Unknown	Unknown	Unknown	II	Unknown	Post Menopausal	Carcinoma, Ductal In Situ (DCIS)	TRUE
S88	557426	JMXFG	37	Female	Breast Cancer	Basal	Vietnam	Unknown	Unknown	Unknown	II	Unknown	Premenopausal	Infiltrating Ductal Carcinoma	TRUE
S89	557427	M7PWW	55	Female	Breast Cancer	HER2	Vietnam	Unknown	Unknown	Unknown	II	III	Post Menopausal	Infiltrating Ductal Carcinoma	TRUE
S90	557484	SX1A2	53	Female	Breast Cancer	Luminal B	Vietnam	Positive	Positive	Unknown	III	III	Post Menopausal	Infiltrating Ductal Carcinoma	TRUE
S91	557384	2HWKD	43	Female	Breast Cancer	HER2	Vietnam	Unknown	Unknown	Unknown	II	Unknown	Premenopausal	Carcinoma, Ductal In Situ (DCIS)	TRUE
S92	557485	UKVZC	42	Female	Breast Cancer	Basal	Vietnam	Negative	Negative	Unknown	II	III	Premenopausal	Infiltrating Ductal Carcinoma	TRUE
S93	557486	UQWDS	35	Female	Breast Cancer	Basal	Vietnam	Negative	Negative	Unknown	II	III	Premenopausal	Infiltrating Ductal Carcinoma	TRUE
S94	557487	ZP8D9	45	Female	Breast Cancer	Basal	Vietnam	Negative	Negative	Unknown	II	III	Premenopausal	Infiltrating Ductal Carcinoma	TRUE
S95	557385	3CACE	46	Female	Breast Cancer	Luminal B	Vietnam	Negative	Negative	Unknown	II	Unknown	Premenopausal	Infiltrating Ductal Carcinoma	TRUE
S96	557386	3SSAK	43	Female	Breast Cancer	Luminal A	Vietnam	Unknown	Unknown	Unknown	II	Unknown	Premenopausal	Infiltrating Ductal Carcinoma	TRUE
S97	557387	3WR1D	31	Female	Breast Cancer	Luminal B	Vietnam	Unknown	Unknown	Unknown	III	III	Premenopausal	Infiltrating Ductal Carcinoma	TRUE
S98	557388	4WGFH	34	Female	Breast Cancer	Normal	Vietnam	Unknown	Unknown	Unknown	II	Unknown	Premenopausal	Infiltrating Ductal Carcinoma	TRUE
-	557429	MEX-BR-106	42	Female	Breast Cancer	Luminal A	Mexico	Positive	Positive	Negative	I	II	Unknown	Infiltrating Ductal Carcinoma	FALSE
-	557452	MEX-BR-191	55	Female	Breast Cancer	HER2	Mexico	Negative	Negative	Positive	II	II	Unknown	Infiltrating Ductal Carcinoma	FALSE
-	557455	MEX-BR-198	44	Female	Breast Cancer	Normal	Mexico	Positive	Positive	Negative	II	II	Unknown	Infiltrating Ductal Carcinoma	FALSE
-	557460	MEX-BR-30	89	Female	Breast Cancer	Luminal A	Mexico	Positive	Negative	Negative	II	II	Unknown	Infiltrating Ductal Carcinoma	FALSE
-	557481	MEX-BR-94	47	Female	Breast Cancer	Luminal B	Mexico	Negative	Negative	Negative	III	Unknown	Unknown	Mixed carcinoma	FALSE
