# Supplementary material for: Exome Analysis Reveals Differentially Mutated Gene Signatures of Stage, Grade and Subtype in Breast Cancers
Source: PLoS One. 2015 Mar 24;10(3):e0119383. doi: 10.1371/journal.pone.0119383 (PMC4372331; doi:10.1371/journal.pone.0119383)
Supplement: S3 Table — Differentially mutated genes among ER+ vs. ER-, PR+ vs. PR-, HER2+ vs. HER2-, grade II vs. grade III, and stage II vs. stage III are listed, along with the occurrences and functional domain information. (XLSX) [file pone.0119383.s004.xlsx]

## Sheet: ER
	Sample Size
ER-	27
ER+	40
SNP	ER-	ER+	ER-%	ER+%	ratio	dbsnp	functionalDomain
OR1J2_chr9_125273435_125273435_G_A	9	0	0.333333	0	0.33/0	rs41277120	transmembrane
SLC24A1_chr15_65916527_65916527_A_T	23	13	0.851852	0.325	2.62108	rs3743171	PfamB PB047652
SLC24A1_chr15_65917349_65917349_G_C	0	1	0	0.025	0	rs34363823
CSN3_chr4_71114956_71114956_G_T	15	7	0.555556	0.175	3.1746	rs1048152	Kappa casein
CSN3_chr4_71115079_71115079_C_T	1	0	0.037037	0	0.04/0
CSN3_chr4_71115122_71115122_C_G	1	0	0.037037	0	0.04/0
ERBB2_chr17_37864584_37864584_A_C	0	1	0	0.025	0	rs61737968
ERBB2_chr17_37864765_37864765_G_T	0	1	0	0.025	0
ERBB2_chr17_37868208_37868208_C_T	0	1	0	0.025	0
ERBB2_chr17_37872035_37872035_G_T	1	1	0.037037	0.025	1.48148	rs4252633
ERBB2_chr17_37880220_37880220_T_C	0	1	0	0.025	0	rs121913470
ERBB2_chr17_37880988_37880988_G_A	0	1	0	0.025	0
ERBB2_chr17_37884037_37884037_C_G	8	26	0.296296	0.65	0.45584	rs1058808	PfamB PB015832
ERBB2_chr17_37884176_37884176_C_A	0	1	0	0.025	0	rs55943169
OR52E6_chr11_5862247_5862247_C_T	0	1	0	0.025	0	rs149498845
OR52E6_chr11_5862845_5862845_A_G	24	17	0.888889	0.425	2.0915	rs4592451	transmembrane
ARL6IP5_chr3_69151152_69151152_C_A	11	2	0.407407	0.05	8.14815	rs10489
PPP2R4_chr9_131909733_131909733_C_T	1	0	0.037037	0	0.04/0	rs150059994
PPP2R4_chr9_131909736_131909736_C_T	11	2	0.407407	0.05	8.14815	rs2480452	Phosphotyrosyl phosphate activator (PTPA) protein
RAET1E_chr6_150212003_150212003_C_T	17	8	0.62963	0.2	3.14815	rs9383583
DPP3_chr11_66276576_66276576_G_A	7	28	0.259259	0.7	0.37037	rs12421620	Peptidase family M49
KRT74_chr12_52962038_52962038_C_T	1	0	0.037037	0	0.04/0	rs57711382
KRT74_chr12_52962167_52962167_T_C	1	1	0.037037	0.025	1.48148	rs143856828
KRT74_chr12_52966249_52966249_T_A	2	0	0.0740741	0	0.07/0	rs73320318
KRT74_chr12_52966428_52966428_G_C	12	5	0.444444	0.125	3.55556	rs11170177	Intermediate filament
KRT74_chr12_52967491_52967491_G_C	0	1	0	0.025	0
DIS3L_chr15_66612965_66612965_T_C	24	8	0.888889	0.2	4.44444	rs17851970
DIS3L_chr15_66618684_66618684_G_C	2	0	0.0740741	0	0.07/0
CAPZA2_chr7_116528240_116528240_C_T	21	14	0.777778	0.35	2.22222	rs4808
OC90_chr8_133045399_133045399_A_G	6	0	0.222222	0	0.22/0	rs79332351
OC90_chr8_133047070_133047070_C_T	1	0	0.037037	0	0.04/0	rs138130739
DYNC2LI1_chr2_44021676_44021676_C_T	0	1	0	0.025	0	rs34651474
DYNC2LI1_chr2_44021826_44021826_T_A	10	31	0.37037	0.775	0.477897	rs9309107
GPR157_chr1_9165685_9165685_G_A	5	24	0.185185	0.6	0.308642	rs72637739	Secretin receptor family
SKOR1_chr15_68117300_68117300_T_A	11	32	0.407407	0.8	0.509259	rs7170185
GLYATL3_chr6_49485266_49485266_C_A	12	33	0.444444	0.825	0.538721	rs9367358
FAM209B_chr20_55111364_55111364_A_C	12	4	0.444444	0.1	4.44444	rs2296129	FAM209 family

## Sheet: PR
	Sample Size
PR-	30
PR+	37
SNP	PR-	PR+	PR-%	PR+%	ratio	dbsnp	functionalDomain
SKOR1_chr15_68117300_68117300_T_A	12	31	0.4	0.837838	0.477419	rs7170185
OR1J2_chr9_125273435_125273435_G_A	9	0	0.3	0	0.3/0	rs41277120	transmembrane
KIAA1377_chr11_101793458_101793458_G_A	1	0	0.0333333	0	0.03/0	rs78220060
KIAA1377_chr11_101832590_101832590_C_A	15	4	0.5	0.108108	4.625	rs11225089	Susceptibility to monomelic amyotrophy
KIAA1377_chr11_101833376_101833376_A_T	1	0	0.0333333	0	0.03/0
CPN1_chr10_101829514_101829514_C_T	10	1	0.333333	0.027027	12.3333	rs61751507	Zinc carboxypeptidase (Peptidase_M14)
RBM46_chr4_155719189_155719189_T_G	8	0	0.266667	0	0.27/0	rs79167802	RNA recognition motif (RRM_1)
DPP3_chr11_66276576_66276576_G_A	9	26	0.3	0.702703	0.426923	rs12421620	Peptidase family M49
WDR87_chr19_38375985_38375985_G_A	0	7	0	0.189189	0	rs117520417
WDR87_chr19_38377773_38377773_G_A	4	11	0.133333	0.297297	0.448485	rs34785154
WDR87_chr19_38383440_38383440_T_C	0	1	0	0.027027	0
WDR87_chr19_38383767_38383767_T_G	0	1	0	0.027027	0	rs140149327
HKR1_chr19_37838129_37838129_C_T	1	0	0.0333333	0	0.03/0
HKR1_chr19_37838696_37838696_C_G	0	1	0	0.027027	0
HKR1_chr19_37854040_37854040_G_A	12	4	0.4	0.108108	3.7	rs2921563	Zinc-finger double domain (zf-H2C2_2)
HKR1_chr19_37854288_37854288_G_A	1	0	0.0333333	0	0.03/0	rs150628887
HKR1_chr19_37854622_37854622_G_A	1	0	0.0333333	0	0.03/0	rs201641868
ARID5A_chr2_97213150_97213150_A_G	1	0	0.0333333	0	0.03/0	rs200584052
ARID5A_chr2_97213229_97213229_G_T	10	2	0.333333	0.0540541	6.16667	rs141960943

## Sheet: HER2
	Sample Size
HER2-	42
HER2+	8
SNP	HER2-	HER2+	HER2-%	HER2+%	ratio	dbsnp	functionalDomain
TTC7A_chr2_47249101_47249101_G_A	0	1	0	0.125	0
TTC7A_chr2_47250579_47250579_C_T	0	1	0	0.125	0	rs144064667
TTC7A_chr2_47278911_47278911_G_A	0	1	0	0.125	0
BCAR1_chr16_75263764_75263764_G_A	0	1	0	0.125	0
BCAR1_chr16_75269049_75269049_G_A	0	1	0	0.125	0
BCAR1_chr16_75269730_75269730_G_A	0	1	0	0.125	0	rs61729593
ZCWPW1_chr7_100014072_100014072_C_A	0	1	0	0.125	0	rs6957339
ZCWPW1_chr7_100014711_100014711_T_C	2	3	0.047619	0.375	0.126984	rs6465770
CENPJ_chr13_25458349_25458349_G_A	0	1	0	0.125	0	rs149855336
CENPJ_chr13_25473703_25473703_C_T	0	1	0	0.125	0	rs148731718
CENPJ_chr13_25480944_25480944_G_A	0	1	0	0.125	0
CENPJ_chr13_25486911_25486911_G_T	5	4	0.119048	0.5	0.238095	rs9511510	PfamB PB003077
CENPJ_chr13_25487103_25487103_T_A	4	0	0.0952381	0	0.09/0	rs35498994
CENPJ_chr13_25487103_25487103_T_C	15	5	0.357143	0.625	0.571429	rs35498994
GABRE_chrX_151123540_151123540_C_T	1	0	0.0238095	0	0.02/0
GABRE_chrX_151138179_151138179_A_C	40	4	0.952381	0.5	1.90476	rs1139916	Neurotransmitter-gated ion-channel ligand binding domain
EPS8_chr12_15800074_15800074_G_A	1	2	0.0238095	0.25	0.0952381	rs76688635
EPS8_chr12_15811507_15811507_G_A	0	1	0	0.125	0	rs193272275
KIAA0922_chr4_154533506_154533506_C_G	0	2	0	0.25	0	rs36113034
ZNF233_chr19_44770465_44770465_C_T	1	0	0.0238095	0	0.02/0	rs45559435
ZNF233_chr19_44778797_44778797_T_A	4	4	0.0952381	0.5	0.190476	rs2884015
ZNF233_chr19_44778798_44778798_T_A	0	1	0	0.125	0	rs76295615
SP4_chr7_21469504_21469504_C_G	3	4	0.0714286	0.5	0.142857	rs139491266	PfamB PB022696
DIS3L_chr15_66612965_66612965_T_C	6	6	0.142857	0.75	0.190476	rs17851970
DIS3L_chr15_66618684_66618684_G_C	0	1	0	0.125	0

## Sheet: Grade
	Sample Size
GradeII	25
GradeIII	13
SNP	GradeII	GradeIII	GradeII%	GradeIII%	ratio	dbsnp	functionalDomain
SELP_chr1_169565346_169565346_C_A	0	5	0	0.384615	0	rs6133
SELP_chr1_169586577_169586577_C_T	0	1	0	0.0769231	0	rs7529463
ANKRD18B_chr9_33568763_33568763_C_T	0	1	0	0.0769231	0	rs41313967
ANKRD18B_chr9_33572347_33572347_T_C	3	8	0.12	0.615385	0.195	rs7853994
ADD1_chr4_2906707_2906707_G_T	4	9	0.16	0.692308	0.231111	rs4961
ADD1_chr4_2916762_2916762_C_G	4	9	0.16	0.692308	0.231111	rs4963
ANKRD32_chr5_94014606_94014606_G_C	0	1	0	0.0769231	0
ANKRD32_chr5_94030818_94030818_G_T	0	4	0	0.307692	0	rs76504036	PfamB PB101142
ANO7_chr2_242135265_242135265_G_A	1	0	0.04	0	0.04/0	rs77559646
ANO7_chr2_242148764_242148764_T_A	2	8	0.08	0.615385	0.13	rs4675982	transmembrane
ANO7_chr2_242151517_242151517_C_T	1	0	0.04	0	0.04/0	rs111934267
ANO7_chr2_242157184_242157184_A_C	0	1	0	0.0769231	0	rs74804606
THAP8_chr19_36530428_36530428_G_A	13	0	0.52	0	0.52/0	rs34250145
GFM2_chr5_74017590_74017590_G_C	0	3	0	0.230769	0	rs35080306
GFM2_chr5_74037386_74037386_T_A	2	5	0.08	0.384615	0.208	rs16872235	Elongation factor Tu GTP binding domain
GFM2_chr5_74047273_74047273_C_T	1	0	0.04	0	0.04/0

## Sheet: Stage
	Sample Size
StageII	70
StageIII	18
SNP	StageII	StageIII	StageII%	StageIII%	ratio	dbsnp	functionalDomain
CDH26_chr20_58558000_58558000_G_A	1	2	0.0142857	0.111111	0.128571	rs138324710
CDH26_chr20_58567492_58567492_T_C	0	1	0	0.0555556	0	rs34866303
CDH26_chr20_58569359_58569359_A_G	0	1	0	0.0555556	0
CDH26_chr20_58587739_58587739_C_T	0	1	0	0.0555556	0	rs145724462
CPZ_chr4_8594574_8594574_T_C	1	4	0.0142857	0.222222	0.0642857	rs2302583
CPZ_chr4_8594577_8594577_C_T	0	2	0	0.111111	0	rs34964084
CPZ_chr4_8621270_8621270_G_A	0	1	0	0.0555556	0	rs202089730
LPPR2_chr19_11473358_11473358_C_G	1	5	0.0142857	0.277778	0.0514286	rs11540666	PAP2 superfamily
PRCP_chr11_82564294_82564294_T_G	5	8	0.0714286	0.444444	0.160714	rs2229437	Serine carboxypeptidase S28
PRCP_chr11_82564317_82564317_A_T	1	0	0.0142857	0	0.01/0	rs202003232
GSTO1_chr10_106022789_106022789_C_A	13	11	0.185714	0.611111	0.303896	rs4925	Glutathione S-transferase, C-terminal domain
GSTO1_chr10_106027144_106027144_C_T	2	1	0.0285714	0.0555556	0.514286	rs11509439
UNC45A_chr15_91492600_91492600_G_A	1	0	0.0142857	0	0.01/0
UNC45A_chr15_91496242_91496242_C_T	0	4	0	0.222222	0	rs8041035
PLEKHG6_chr12_6421495_6421495_G_A	26	15	0.371429	0.833333	0.445714	rs740842	PfamB PB015161
PLEKHG6_chr12_6436583_6436583_G_A	1	0	0.0142857	0	0.01/0
AGL_chr1_100358103_100358103_C_T	5	5	0.0714286	0.277778	0.257143	rs3753494	Amylo-alpha-1,6-glucosidase
AGL_chr1_100361925_100361925_G_A	20	10	0.285714	0.555556	0.514286	rs2230307	Amylo-alpha-1,6-glucosidase
AGL_chr1_100377990_100377990_T_C	1	0	0.0142857	0	0.01/0
MMP20_chr11_102449808_102449808_C_G	1	1	0.0142857	0.0555556	0.257143	rs61753770
MMP20_chr11_102482504_102482504_T_G	3	5	0.0428571	0.277778	0.154286	rs17099008	Matrixin (Peptidase_M10)
OGFOD3_chr17_80352300_80352300_C_T	0	1	0	0.0555556	0	rs79314916
OGFOD3_chr17_80352303_80352303_G_A	3	6	0.0428571	0.333333	0.128571	rs62079523
OGFOD3_chr17_80373478_80373478_C_G	2	0	0.0285714	0	0.03/0	rs116051835
