# Supplementary material for: Exome Analysis Reveals Differentially Mutated Gene Signatures of Stage, Grade and Subtype in Breast Cancers
Source: PLoS One. 2015 Mar 24;10(3):e0119383. doi: 10.1371/journal.pone.0119383 (PMC4372331; doi:10.1371/journal.pone.0119383)
Supplement: S4 Table — (XLSX) [file pone.0119383.s005.xlsx]

## Sheet: ER
#id	condelLabel	location	allele	gene	hgnc	hgncdesc	transcript	ensp	sw	protein_position	amino_acids	uploaded_variation	cdna_position	cds_position	codons	existing_variation	sift	polyphen	mass	condel
1	neutral	9:131909733	T	ENSG00000119383	PPP2R4	protein phosphatase 2A activator, regulatory subunit 4	ENST00000393370	ENSP00000377036	NA	321	T/M	PPP2R4	1245	962	aCg/aTg	-	0.07	0.158	NA	0.036
2	neutral	9:131909733	T	ENSG00000119383	PPP2R4	protein phosphatase 2A activator, regulatory subunit 4	ENST00000419582	ENSP00000394001	NA	59	T/M	PPP2R4	449	176	aCg/aTg	-	0.05	0.01	NA	0.018
3	neutral	9:131909733	T	ENSG00000119383	PPP2R4	protein phosphatase 2A activator, regulatory subunit 4	ENST00000434095	ENSP00000411604	NA	59	T/M	PPP2R4	329	176	aCg/aTg	-	0.05	0.01	NA	0.018
4	neutral	9:131909733	T	ENSG00000119383	PPP2R4	protein phosphatase 2A activator, regulatory subunit 4	ENST00000432651	ENSP00000416661	NA	59	T/M	PPP2R4	305	176	aCg/aTg	-	0.05	0.01	NA	0.018
5	neutral	9:131909733	T	ENSG00000119383	PPP2R4	protein phosphatase 2A activator, regulatory subunit 4	ENST00000414510	ENSP00000408726	NA	59	T/M	PPP2R4	320	176	aCg/aTg	-	0.05	0.01	NA	0.018
6	neutral	9:131909733	T	ENSG00000119383	PPP2R4	protein phosphatase 2A activator, regulatory subunit 4	ENST00000337738	ENSP00000337448	PTPA_HUMAN	356	T/M	PPP2R4	1334	1067	aCg/aTg	-	0.05	0.01	0.625	0.018
7	neutral	9:131909733	T	ENSG00000119383	PPP2R4	protein phosphatase 2A activator, regulatory subunit 4	ENST00000358994	ENSP00000351885	NA	321	T/M	PPP2R4	1174	962	aCg/aTg	-	0.07	0.158	NA	0.036
8	neutral	9:131909733	T	ENSG00000119383	PPP2R4	protein phosphatase 2A activator, regulatory subunit 4	ENST00000347048	ENSP00000337412	NA	102	T/M	PPP2R4	497	305	aCg/aTg	-	0.01	0.272	NA	0.033
9	neutral	9:131909733	T	ENSG00000119383	PPP2R4	protein phosphatase 2A activator, regulatory subunit 4	ENST00000348141	ENSP00000335200	NA	327	T/M	PPP2R4	1245	980	aCg/aTg	-	0.06	0.327	NA	0.059
10	neutral	9:131909733	T	ENSG00000119383	PPP2R4	protein phosphatase 2A activator, regulatory subunit 4	ENST00000435132	ENSP00000387726	NA	59	T/M	PPP2R4	300	176	aCg/aTg	-	0.05	0.01	NA	0.018
11	neutral	9:131909733	T	ENSG00000119383	PPP2R4	protein phosphatase 2A activator, regulatory subunit 4	ENST00000355007	ENSP00000347109	NA	279	T/M	PPP2R4	1023	836	aCg/aTg	-	0.07	0.201	NA	0.041
12	neutral	7:116528240	T	ENSG00000198898	CAPZA2	capping protein (actin filament) muscle Z-line, alpha 2	ENST00000464223	ENSP00000420640	NA	11	S/L	CAPZA2	93	32	tCa/tTa	rs4808	NA	0	NA	0
13	neutral	7:116528240	T	ENSG00000198898	CAPZA2	capping protein (actin filament) muscle Z-line, alpha 2	ENST00000484325	ENSP00000418262	NA	11	S/L	CAPZA2	253	32	tCa/tTa	rs4808	NA	0	NA	0
14	neutral	7:116528240	T	ENSG00000198898	CAPZA2	capping protein (actin filament) muscle Z-line, alpha 2	ENST00000426419	ENSP00000397617	NA	11	S/L	CAPZA2	152	32	tCa/tTa	rs4808	NA	0	NA	0
15	neutral	6:150212003	T	ENSG00000164520	RAET1E	retinoic acid early transcript 1E	ENST00000529948	ENSP00000432366	NA	12	R/H	RAET1E	35	35	cGc/cAc	rs9383583	0.11	0.001	NA	0.016
16	neutral	6:49485266	A	ENSG00000203972	GLYATL3	glycine-N-acyltransferase-like 3	ENST00000371197	ENSP00000360240	GLYL3_HUMAN	104	Q/K	GLYATL3	423	310	Caa/Aaa	rs9367358	0.92	0.664	2.34	0.235
17	neutral	6:49485266	A	ENSG00000203972	GLYATL3	glycine-N-acyltransferase-like 3	ENST00000545705	ENSP00000440029	NA	104	Q/K	GLYATL3	413	310	Caa/Aaa	rs9367358	0.2	0.664	NA	0.245
18	neutral	9:125273435	A	ENSG00000197233	OR1J2	olfactory receptor, family 1, subfamily J, member 2	ENST00000444856	ENSP00000407987	NA	119	A/T	OR1J2	355	355	Gca/Aca	rs41277120	0	0	NA	0
19	neutral	6:150212003	T	ENSG00000164520	RAET1E	retinoic acid early transcript 1E	ENST00000392270	ENSP00000376096	NA	12	R/H	RAET1E	66	35	cGc/cAc	rs9383583	0	0.001	NA	0
20	neutral	6:150212003	T	ENSG00000164520	RAET1E	retinoic acid early transcript 1E	ENST00000367363	ENSP00000356332	NA	12	R/H	RAET1E	168	35	cGc/cAc	rs9383583	0	0	NA	0
21	neutral	9:131909733	T	ENSG00000119383	PPP2R4	protein phosphatase 2A activator, regulatory subunit 4	ENST00000357197	ENSP00000349726	NA	292	T/M	PPP2R4	1067	875	aCg/aTg	-	0.05	0.429	NA	0.071
22	neutral	6:150212003	T	ENSG00000164520	RAET1E	retinoic acid early transcript 1E	ENST00000532335	ENSP00000437067	NA	12	R/H	RAET1E	382	35	cGc/cAc	rs9383583	0.11	0.001	NA	0.016
23	deleterious	9:125273435	A	ENSG00000197233	OR1J2	olfactory receptor, family 1, subfamily J, member 2	ENST00000335302	ENSP00000335575	OR1J2_HUMAN	119	A/T	OR1J2	355	355	Gca/Aca	rs41277120	0	0.999	4.045	0.99
24	neutral	6:150212003	T	ENSG00000164520	RAET1E	retinoic acid early transcript 1E	ENST00000531073	ENSP00000433489	NA	12	R/H	RAET1E	437	35	cGc/cAc	rs9383583	NA	0.003	NA	0
25	neutral	11:5862845	G	ENSG00000205409	OR52E6	olfactory receptor, family 52, subfamily E, member 6	ENST00000379946	ENSP00000369279	O52E6_HUMAN	99	S/P	OR52E6	295	295	Tct/Cct	rs4592451	0.07	0.353	NA	0.063
26	neutral	6:150212003	T	ENSG00000164520	RAET1E	retinoic acid early transcript 1E	ENST00000357183	ENSP00000349709	N2DL4_HUMAN	12	R/H	RAET1E	168	35	cGc/cAc	rs9383583	0.08	0.003	-0.345	0.019
27	neutral	11:66276576	A	ENSG00000254986	DPP3	dipeptidyl-peptidase 3	ENST00000543807	ENSP00000441043	NA	588	E/K	DPP3	2027	1762	Gag/Aag	rs12421620	0.01	0.021	NA	0.005
28	neutral	11:66276576	A	ENSG00000254986	DPP3	dipeptidyl-peptidase 3	ENST00000531863	ENSP00000432782	NA	710	E/K	DPP3	2529	2128	Gag/Aag	rs12421620	0.01	0.053	NA	0.007
29	neutral	11:66276576	A	ENSG00000254986	DPP3	dipeptidyl-peptidase 3	ENST00000530165	ENSP00000436941	NA	660	E/K	DPP3	2011	1978	Gag/Aag	rs12421620	0.02	0.071	NA	0.013
30	neutral	11:66276576	A	ENSG00000254986	DPP3	dipeptidyl-peptidase 3	ENST00000453114	ENSP00000389943	DPP3_HUMAN	690	E/K	DPP3	2130	2068	Gag/Aag	rs12421620	0.01	0.021	2.57	0.005
31	neutral	11:66276576	A	ENSG00000254986	DPP3	dipeptidyl-peptidase 3	ENST00000347422	ENSP00000309957	NA	270	E/K	DPP3	838	808	Gag/Aag	rs12421620	0.01	0.005	NA	0.004
32	neutral	11:66276576	A	ENSG00000254986	DPP3	dipeptidyl-peptidase 3	ENST00000360510	ENSP00000353701	DPP3_HUMAN	690	E/K	DPP3	2133	2068	Gag/Aag	rs12421620	0.01	0.021	2.57	0.005
33	neutral	11:66276576	A	ENSG00000254986	DPP3	dipeptidyl-peptidase 3	ENST00000532677	ENSP00000435284	NA	709	E/K	DPP3	2526	2125	Gag/Aag	rs12421620	0.01	0.053	NA	0.007
34	deleterious	11:5862247	T	ENSG00000205409	OR52E6	olfactory receptor, family 52, subfamily E, member 6	ENST00000379946	ENSP00000369279	O52E6_HUMAN	298	G/E	OR52E6	893	893	gGg/gAg	-	0	0.946	NA	0.89
35	deleterious	11:5862247	T	ENSG00000205409	OR52E6	olfactory receptor, family 52, subfamily E, member 6	ENST00000329322	ENSP00000328878	O52E8_HUMAN	294	G/E	OR52E6	881	881	gGg/gAg	-	0	0.946	NA	0.89
36	neutral	3:69151152	A	ENSG00000144746	ARL6IP5	ADP-ribosylation-like factor 6 interacting protein 5	ENST00000412089	ENSP00000416792	NA	100	L/I	ARL6IP5	402	298	Ctc/Atc	rs10489	0.03	0.028	NA	0.013
37	neutral	11:66276576	A	ENSG00000254986	DPP3	dipeptidyl-peptidase 3	ENST00000541961	ENSP00000440502	NA	690	E/K	DPP3	2124	2068	Gag/Aag	rs12421620	0.01	0.021	NA	0.005
38	neutral	2:44021676	T	ENSG00000138036	DYNC2LI1	dynein, cytoplasmic 2, light intermediate chain 1	ENST00000378587	ENSP00000367850	NA	118	T/I	DYNC2LI1	352	353	aCa/aTa	rs34651474	0.07	0.658	NA	0.255
39	neutral	2:44021676	T	ENSG00000138036	DYNC2LI1	dynein, cytoplasmic 2, light intermediate chain 1	ENST00000260605	ENSP00000260605	DC2L1_HUMAN	134	T/I	DYNC2LI1	501	401	aCa/aTa	rs34651474	0.33	0.014	0.715	0.005
40	neutral	2:44021676	T	ENSG00000138036	DYNC2LI1	dynein, cytoplasmic 2, light intermediate chain 1	ENST00000406852	ENSP00000385738	NA	134	T/I	DYNC2LI1	491	401	aCa/aTa	rs34651474	0.51	0.326	NA	0.038
41	neutral	2:44021676	T	ENSG00000138036	DYNC2LI1	dynein, cytoplasmic 2, light intermediate chain 1	ENST00000443170	ENSP00000388941	NA	8	T/I	DYNC2LI1	421	23	aCa/aTa	rs34651474	0.33	0.014	NA	0.005
42	neutral	2:44021826	A	ENSG00000138036	DYNC2LI1	dynein, cytoplasmic 2, light intermediate chain 1	ENST00000406852	ENSP00000385738	NA	184	F/Y	DYNC2LI1	641	551	tTt/tAt	rs9309107	NA	0.006	NA	0
43	neutral	12:52962167	C	ENSG00000170484	KRT74	keratin 74	ENST00000305620	ENSP00000307240	K2C74_HUMAN	381	S/G	KRT74	1189	1141	Agc/Ggc	-	0.17	0.012	1.935	0.013
44	deleterious	12:52962038	T	ENSG00000170484	KRT74	keratin 74	ENST00000305620	ENSP00000307240	K2C74_HUMAN	424	E/K	KRT74	1318	1270	Gag/Aag	rs57711382	0	0.939	3.095	0.885
45	neutral	12:52967491	C	ENSG00000170484	KRT74	keratin 74	ENST00000305620	ENSP00000307240	K2C74_HUMAN	24	P/R	KRT74	119	71	cCa/cGa	-	0.03	0.025	1.79	0.013
46	deleterious	17:37864584	C	ENSG00000141736	ERBB2	v-erb-b2 erythroblastic leukemia viral oncogene homolog 2, neuro/glioblastoma derived oncogene homolog (avian)	ENST00000540147	ENSP00000443562	NA	49	E/A	ERBB2	474	146	gAg/gCg	rs61737968	0	0.999	NA	0.99
47	deleterious	12:52966428	C	ENSG00000170484	KRT74	keratin 74	ENST00000305620	ENSP00000307240	K2C74_HUMAN	165	N/K	KRT74	543	495	aaC/aaG	rs11170177	0	0.997	4.775	0.966
48	deleterious	12:52966249	A	ENSG00000170484	KRT74	keratin 74	ENST00000305620	ENSP00000307240	K2C74_HUMAN	225	D/V	KRT74	722	674	gAc/gTc	rs73320318	0	0.997	4.065	0.966
49	deleterious	17:37864584	C	ENSG00000141736	ERBB2	v-erb-b2 erythroblastic leukemia viral oncogene homolog 2, neuro/glioblastoma derived oncogene homolog (avian)	ENST00000541774	ENSP00000446466	NA	64	E/A	ERBB2	191	191	gAg/gCg	rs61737968	0	0.999	NA	0.99
50	deleterious	17:37864584	C	ENSG00000141736	ERBB2	v-erb-b2 erythroblastic leukemia viral oncogene homolog 2, neuro/glioblastoma derived oncogene homolog (avian)	ENST00000406381	ENSP00000385185	NA	49	E/A	ERBB2	656	146	gAg/gCg	rs61737968	0	0.999	NA	0.99
51	deleterious	17:37864584	C	ENSG00000141736	ERBB2	v-erb-b2 erythroblastic leukemia viral oncogene homolog 2, neuro/glioblastoma derived oncogene homolog (avian)	ENST00000269571	ENSP00000269571	ERBB2_HUMAN	79	E/A	ERBB2	474	236	gAg/gCg	rs61737968	0	0.999	2.84	0.99
52	deleterious	17:37864584	C	ENSG00000141736	ERBB2	v-erb-b2 erythroblastic leukemia viral oncogene homolog 2, neuro/glioblastoma derived oncogene homolog (avian)	ENST00000540042	ENSP00000446382	NA	49	E/A	ERBB2	312	146	gAg/gCg	rs61737968	0	0.999	NA	0.99
53	neutral	17:37864765	T	ENSG00000141736	ERBB2	v-erb-b2 erythroblastic leukemia viral oncogene homolog 2, neuro/glioblastoma derived oncogene homolog (avian)	ENST00000540147	ENSP00000443562	NA	109	E/D	ERBB2	655	327	gaG/gaT	-	0.1	0.73	NA	0.285
54	neutral	17:37864765	T	ENSG00000141736	ERBB2	v-erb-b2 erythroblastic leukemia viral oncogene homolog 2, neuro/glioblastoma derived oncogene homolog (avian)	ENST00000541774	ENSP00000446466	NA	124	E/D	ERBB2	372	372	gaG/gaT	-	0.1	0.511	NA	0.19
55	neutral	17:37864765	T	ENSG00000141736	ERBB2	v-erb-b2 erythroblastic leukemia viral oncogene homolog 2, neuro/glioblastoma derived oncogene homolog (avian)	ENST00000406381	ENSP00000385185	NA	109	E/D	ERBB2	837	327	gaG/gaT	-	0.1	0.73	NA	0.285
56	neutral	17:37864765	T	ENSG00000141736	ERBB2	v-erb-b2 erythroblastic leukemia viral oncogene homolog 2, neuro/glioblastoma derived oncogene homolog (avian)	ENST00000269571	ENSP00000269571	ERBB2_HUMAN	139	E/D	ERBB2	655	417	gaG/gaT	-	0.1	0.73	1.67	0.285
57	deleterious	17:37864765	T	ENSG00000141736	ERBB2	v-erb-b2 erythroblastic leukemia viral oncogene homolog 2, neuro/glioblastoma derived oncogene homolog (avian)	ENST00000540042	ENSP00000446382	NA	109	E/D	ERBB2	493	327	gaG/gaT	-	0.04	0.73	NA	0.615
58	neutral	11:5862845	G	ENSG00000205409	OR52E6	olfactory receptor, family 52, subfamily E, member 6	ENST00000329322	ENSP00000328878	O52E8_HUMAN	95	S/P	OR52E6	283	283	Tct/Cct	rs4592451	0.07	0.288	NA	0.053
59	deleterious	17:37880988	A	ENSG00000141736	ERBB2	v-erb-b2 erythroblastic leukemia viral oncogene homolog 2, neuro/glioblastoma derived oncogene homolog (avian)	ENST00000406381	ENSP00000385185	NA	743	V/M	ERBB2	2737	2227	Gtg/Atg	-	0.01	0.972	NA	0.82
60	deleterious	17:37880988	A	ENSG00000141736	ERBB2	v-erb-b2 erythroblastic leukemia viral oncogene homolog 2, neuro/glioblastoma derived oncogene homolog (avian)	ENST00000540147	ENSP00000443562	NA	743	V/M	ERBB2	2555	2227	Gtg/Atg	-	0.01	0.972	NA	0.82
61	neutral	15:65917349	C	ENSG00000074621	SLC24A1	solute carrier family 24 (sodium/potassium/calcium exchanger), member 1	ENST00000261892	ENSP00000261892	NCKX1_HUMAN	311	V/L	SLC24A1	1218	931	Gtc/Ctc	rs34363823	0	0	1.495	0
62	neutral	15:65916527	T	ENSG00000074621	SLC24A1	solute carrier family 24 (sodium/potassium/calcium exchanger), member 1	ENST00000546330	ENSP00000439190	NA	37	T/S	SLC24A1	109	109	Act/Tct	rs3743171	0	0	NA	0
63	neutral	17:37868208	T	ENSG00000141736	ERBB2	v-erb-b2 erythroblastic leukemia viral oncogene homolog 2, neuro/glioblastoma derived oncogene homolog (avian)	ENST00000540147	ENSP00000443562	NA	280	S/F	ERBB2	1167	839	tCc/tTc	COSM48358	0	0.389	NA	0.046
64	neutral	15:65917349	C	ENSG00000074621	SLC24A1	solute carrier family 24 (sodium/potassium/calcium exchanger), member 1	ENST00000339868	ENSP00000341837	NA	311	V/L	SLC24A1	1218	931	Gtc/Ctc	rs34363823	0	0	NA	0
65	neutral	17:37868208	T	ENSG00000141736	ERBB2	v-erb-b2 erythroblastic leukemia viral oncogene homolog 2, neuro/glioblastoma derived oncogene homolog (avian)	ENST00000541774	ENSP00000446466	NA	295	S/F	ERBB2	884	884	tCc/tTc	COSM48358	0	0.197	NA	0.018
66	neutral	15:65917349	C	ENSG00000074621	SLC24A1	solute carrier family 24 (sodium/potassium/calcium exchanger), member 1	ENST00000537259	ENSP00000439693	NA	311	V/L	SLC24A1	1555	931	Gtc/Ctc	rs34363823	0	0	NA	0
67	neutral	17:37868208	T	ENSG00000141736	ERBB2	v-erb-b2 erythroblastic leukemia viral oncogene homolog 2, neuro/glioblastoma derived oncogene homolog (avian)	ENST00000406381	ENSP00000385185	NA	280	S/F	ERBB2	1349	839	tCc/tTc	COSM48358	0	0.389	NA	0.046
68	deleterious	15:65917349	C	ENSG00000074621	SLC24A1	solute carrier family 24 (sodium/potassium/calcium exchanger), member 1	ENST00000399033	ENSP00000381991	NA	311	V/L	SLC24A1	1013	931	Gtc/Ctc	rs34363823	0	0.929	NA	0.876
69	neutral	15:65917349	C	ENSG00000074621	SLC24A1	solute carrier family 24 (sodium/potassium/calcium exchanger), member 1	ENST00000544319	ENSP00000445163	NA	311	V/L	SLC24A1	1141	931	Gtc/Ctc	rs34363823	0	0	NA	0
70	neutral	20:55111364	C	ENSG00000213714	FAM209B	chromosome 20 open reading frame 107	ENST00000371325	ENSP00000360376	CT107_HUMAN	129	E/A	FAM209B	482	386	gAa/gCa	rs2296129	0.04	0	NA	0.015
71	neutral	15:65917349	C	ENSG00000074621	SLC24A1	solute carrier family 24 (sodium/potassium/calcium exchanger), member 1	ENST00000546330	ENSP00000439190	NA	311	V/L	SLC24A1	931	931	Gtc/Ctc	rs34363823	0	0	NA	0
72	neutral	15:65916527	T	ENSG00000074621	SLC24A1	solute carrier family 24 (sodium/potassium/calcium exchanger), member 1	ENST00000399033	ENSP00000381991	NA	37	T/S	SLC24A1	191	109	Act/Tct	rs3743171	0.11	0.967	NA	0.419
73	neutral	15:65916527	T	ENSG00000074621	SLC24A1	solute carrier family 24 (sodium/potassium/calcium exchanger), member 1	ENST00000544319	ENSP00000445163	NA	37	T/S	SLC24A1	319	109	Act/Tct	rs3743171	0.09	0	NA	0.019
74	deleterious	17:37880220	C	ENSG00000141736	ERBB2	v-erb-b2 erythroblastic leukemia viral oncogene homolog 2, neuro/glioblastoma derived oncogene homolog (avian)	ENST00000406381	ENSP00000385185	NA	725	L/S	ERBB2	2684	2174	tTg/tCg	COSM14060	0	1	NA	1
75	deleterious	17:37880220	C	ENSG00000141736	ERBB2	v-erb-b2 erythroblastic leukemia viral oncogene homolog 2, neuro/glioblastoma derived oncogene homolog (avian)	ENST00000541774	ENSP00000446466	NA	740	L/S	ERBB2	2219	2219	tTg/tCg	COSM14060	0	0.999	NA	0.99
76	deleterious	17:37880220	C	ENSG00000141736	ERBB2	v-erb-b2 erythroblastic leukemia viral oncogene homolog 2, neuro/glioblastoma derived oncogene homolog (avian)	ENST00000445658	ENSP00000404047	NA	479	L/S	ERBB2	1699	1436	tTg/tCg	COSM14060	0	1	NA	1
77	deleterious	17:37880220	C	ENSG00000141736	ERBB2	v-erb-b2 erythroblastic leukemia viral oncogene homolog 2, neuro/glioblastoma derived oncogene homolog (avian)	ENST00000269571	ENSP00000269571	ERBB2_HUMAN	755	L/S	ERBB2	2502	2264	tTg/tCg	COSM14060	0	1	2.835	1
78	deleterious	17:37880988	A	ENSG00000141736	ERBB2	v-erb-b2 erythroblastic leukemia viral oncogene homolog 2, neuro/glioblastoma derived oncogene homolog (avian)	ENST00000445658	ENSP00000404047	NA	497	V/M	ERBB2	1752	1489	Gtg/Atg	-	0.1	0.999	NA	0.5
79	deleterious	17:37880988	A	ENSG00000141736	ERBB2	v-erb-b2 erythroblastic leukemia viral oncogene homolog 2, neuro/glioblastoma derived oncogene homolog (avian)	ENST00000269571	ENSP00000269571	ERBB2_HUMAN	773	V/M	ERBB2	2555	2317	Gtg/Atg	-	0.01	0.972	1.38	0.82
80	deleterious	17:37880220	C	ENSG00000141736	ERBB2	v-erb-b2 erythroblastic leukemia viral oncogene homolog 2, neuro/glioblastoma derived oncogene homolog (avian)	ENST00000540147	ENSP00000443562	NA	725	L/S	ERBB2	2502	2174	tTg/tCg	COSM14060	0	1	NA	1
81	deleterious	17:37880988	A	ENSG00000141736	ERBB2	v-erb-b2 erythroblastic leukemia viral oncogene homolog 2, neuro/glioblastoma derived oncogene homolog (avian)	ENST00000541774	ENSP00000446466	NA	758	V/M	ERBB2	2272	2272	Gtg/Atg	-	0.01	0.93	NA	0.782
82	deleterious	17:37884037	G	ENSG00000141736	ERBB2	v-erb-b2 erythroblastic leukemia viral oncogene homolog 2, neuro/glioblastoma derived oncogene homolog (avian)	ENST00000540147	ENSP00000443562	NA	1140	P/A	ERBB2	3746	3418	Ccc/Gcc	rs61552325	0.01	0.794	NA	0.704
83	deleterious	17:37884037	G	ENSG00000141736	ERBB2	v-erb-b2 erythroblastic leukemia viral oncogene homolog 2, neuro/glioblastoma derived oncogene homolog (avian)	ENST00000406381	ENSP00000385185	NA	1140	P/A	ERBB2	3928	3418	Ccc/Gcc	rs61552325	0.01	0.794	NA	0.704
84	neutral	15:66612965	C	ENSG00000166938	DIS3L	DIS3 mitotic control homolog (S. cerevisiae)-like	ENST00000441424	ENSP00000388980	NA	217	W/R	DIS3L	900	649	Tgg/Cgg	rs17851970	0	0.002	NA	0
85	deleterious	17:37872035	T	ENSG00000141736	ERBB2	v-erb-b2 erythroblastic leukemia viral oncogene homolog 2, neuro/glioblastoma derived oncogene homolog (avian)	ENST00000445658	ENSP00000404047	NA	176	W/C	ERBB2	791	528	tgG/tgT	rs4252633	0.01	0.509	NA	0.576
86	neutral	15:68117300	A	ENSG00000188779	SKOR1	SKI family transcriptional corepressor 1	ENST00000341418	ENSP00000343200	NA	200	W/R	SKOR1	598	598	Tgg/Agg	rs7170185	NA	0	NA	0
87	neutral	17:37872035	T	ENSG00000141736	ERBB2	v-erb-b2 erythroblastic leukemia viral oncogene homolog 2, neuro/glioblastoma derived oncogene homolog (avian)	ENST00000540042	ENSP00000446382	NA	422	W/C	ERBB2	1432	1266	tgG/tgT	rs4252633	0.15	0.758	NA	0.294
88	neutral	15:65916527	T	ENSG00000074621	SLC24A1	solute carrier family 24 (sodium/potassium/calcium exchanger), member 1	ENST00000537259	ENSP00000439693	NA	37	T/S	SLC24A1	733	109	Act/Tct	rs3743171	0	0	NA	0
89	neutral	15:65916527	T	ENSG00000074621	SLC24A1	solute carrier family 24 (sodium/potassium/calcium exchanger), member 1	ENST00000261892	ENSP00000261892	NCKX1_HUMAN	37	T/S	SLC24A1	396	109	Act/Tct	rs3743171	0.09	0	1.545	0.019
90	deleterious	15:66618684	C	ENSG00000166938	DIS3L	DIS3 mitotic control homolog (S. cerevisiae)-like	ENST00000319212	ENSP00000321711	DI3L1_HUMAN	728	G/A	DIS3L	2207	2183	gGc/gCc	-	0.01	0.987	3.275	0.842
91	deleterious	15:66618684	C	ENSG00000166938	DIS3L	DIS3 mitotic control homolog (S. cerevisiae)-like	ENST00000319194	ENSP00000321583	NA	645	G/A	DIS3L	2195	1934	gGc/gCc	-	0.03	0.987	NA	0.801
92	neutral	8:133047070	T	ENSG00000253117	OC90	otoconin 90	ENST00000262283	ENSP00000262283	OC90_HUMAN	443	D/N	OC90	1427	1327	Gat/Aat	-	0	0.055	1.01	0.004
93	deleterious	17:37872035	T	ENSG00000141736	ERBB2	v-erb-b2 erythroblastic leukemia viral oncogene homolog 2, neuro/glioblastoma derived oncogene homolog (avian)	ENST00000269571	ENSP00000269571	ERBB2_HUMAN	452	W/C	ERBB2	1594	1356	tgG/tgT	rs4252633	0.02	0.758	1.04	0.663
94	neutral	15:65916527	T	ENSG00000074621	SLC24A1	solute carrier family 24 (sodium/potassium/calcium exchanger), member 1	ENST00000339868	ENSP00000341837	NA	37	T/S	SLC24A1	396	109	Act/Tct	rs3743171	0	0	NA	0
95	deleterious	17:37872035	T	ENSG00000141736	ERBB2	v-erb-b2 erythroblastic leukemia viral oncogene homolog 2, neuro/glioblastoma derived oncogene homolog (avian)	ENST00000406381	ENSP00000385185	NA	422	W/C	ERBB2	1776	1266	tgG/tgT	rs4252633	0.02	0.758	NA	0.663
96	neutral	17:37872035	T	ENSG00000141736	ERBB2	v-erb-b2 erythroblastic leukemia viral oncogene homolog 2, neuro/glioblastoma derived oncogene homolog (avian)	ENST00000541774	ENSP00000446466	NA	437	W/C	ERBB2	1311	1311	tgG/tgT	rs4252633	0.02	0.286	NA	0.039
97	deleterious	17:37872035	T	ENSG00000141736	ERBB2	v-erb-b2 erythroblastic leukemia viral oncogene homolog 2, neuro/glioblastoma derived oncogene homolog (avian)	ENST00000540147	ENSP00000443562	NA	422	W/C	ERBB2	1594	1266	tgG/tgT	rs4252633	0.02	0.758	NA	0.663
98	neutral	17:37868208	T	ENSG00000141736	ERBB2	v-erb-b2 erythroblastic leukemia viral oncogene homolog 2, neuro/glioblastoma derived oncogene homolog (avian)	ENST00000540042	ENSP00000446382	NA	280	S/F	ERBB2	1005	839	tCc/tTc	COSM48358	0	0.389	NA	0.046
99	deleterious	17:37868208	T	ENSG00000141736	ERBB2	v-erb-b2 erythroblastic leukemia viral oncogene homolog 2, neuro/glioblastoma derived oncogene homolog (avian)	ENST00000445658	ENSP00000404047	NA	34	S/F	ERBB2	364	101	tCc/tTc	COSM48358	0	0.994	NA	0.952
100	neutral	17:37868208	T	ENSG00000141736	ERBB2	v-erb-b2 erythroblastic leukemia viral oncogene homolog 2, neuro/glioblastoma derived oncogene homolog (avian)	ENST00000269571	ENSP00000269571	ERBB2_HUMAN	310	S/F	ERBB2	1167	929	tCc/tTc	COSM48358	0	0.389	2.15	0.046
101	neutral	8:133045399	G	ENSG00000253117	OC90	otoconin 90	ENST00000443356	ENSP00000390050	NA	265	I/T	OC90	881	794	aTa/aCa	rs79332351	0	0.006	NA	0
102	deleterious	1:9165685	A	ENSG00000180758	GPR157	G protein-coupled receptor 157	ENST00000377411	ENSP00000366628	GP157_HUMAN	218	R/C	GPR157	795	652	Cgc/Tgc	rs72637739	0.02	0.998	0	0.857
103	neutral	8:133045399	G	ENSG00000253117	OC90	otoconin 90	ENST00000262283	ENSP00000262283	OC90_HUMAN	461	I/T	OC90	1482	1382	aTa/aCa	rs79332351	0	0.019	NA	0.001
104	neutral	8:133045399	G	ENSG00000253117	OC90	otoconin 90	ENST00000254627	ENSP00000254627	OC90_HUMAN	249	I/T	OC90	833	746	aTa/aCa	rs79332351	0	0.006	NA	0
105	deleterious	17:37884176	A	ENSG00000141736	ERBB2	v-erb-b2 erythroblastic leukemia viral oncogene homolog 2, neuro/glioblastoma derived oncogene homolog (avian)	ENST00000445658	ENSP00000404047	NA	940	A/D	ERBB2	3082	2819	gCc/gAc	rs55943169	0	0.989	NA	0.94
106	neutral	4:71115079	T	ENSG00000171209	CSN3	casein kappa	ENST00000304954	ENSP00000304822	CASK_HUMAN	151	T/M	CSN3	538	452	aCg/aTg	-	0.01	0	0.695	0.004
107	deleterious	17:37884176	A	ENSG00000141736	ERBB2	v-erb-b2 erythroblastic leukemia viral oncogene homolog 2, neuro/glioblastoma derived oncogene homolog (avian)	ENST00000541774	ENSP00000446466	NA	1201	A/D	ERBB2	3602	3602	gCc/gAc	rs55943169	0.01	0.992	NA	0.853
108	deleterious	9:131909736	T	ENSG00000119383	PPP2R4	protein phosphatase 2A activator, regulatory subunit 4	ENST00000423100	ENSP00000408316	NA	60	S/L	PPP2R4	447	179	tCg/tTg	rs2480452	0.2	0.997	NA	0.478
109	neutral	4:71115122	G	ENSG00000171209	CSN3	casein kappa	ENST00000304954	ENSP00000304822	CASK_HUMAN	165	I/M	CSN3	581	495	atC/atG	-	0	0	1.585	0
110	deleterious	9:131909736	T	ENSG00000119383	PPP2R4	protein phosphatase 2A activator, regulatory subunit 4	ENST00000347048	ENSP00000337412	NA	103	S/L	PPP2R4	500	308	tCg/tTg	rs2480452	0.02	0.909	NA	0.745
111	neutral	4:71114956	T	ENSG00000171209	CSN3	casein kappa	ENST00000304954	ENSP00000304822	CASK_HUMAN	110	R/L	CSN3	415	329	cGc/cTc	rs1048152	0	0.066	1.75	0.004
112	neutral	9:131909736	T	ENSG00000119383	PPP2R4	protein phosphatase 2A activator, regulatory subunit 4	ENST00000348141	ENSP00000335200	NA	328	S/L	PPP2R4	1248	983	tCg/tTg	rs2480452	0.06	0.985	NA	0.439
113	deleterious	17:37884037	G	ENSG00000141736	ERBB2	v-erb-b2 erythroblastic leukemia viral oncogene homolog 2, neuro/glioblastoma derived oncogene homolog (avian)	ENST00000445658	ENSP00000404047	NA	894	P/A	ERBB2	2943	2680	Ccc/Gcc	rs61552325	0	0.794	NA	0.798
114	deleterious	17:37884037	G	ENSG00000141736	ERBB2	v-erb-b2 erythroblastic leukemia viral oncogene homolog 2, neuro/glioblastoma derived oncogene homolog (avian)	ENST00000269571	ENSP00000269571	ERBB2_HUMAN	1170	P/A	ERBB2	3746	3508	Ccc/Gcc	rs61552325	0.01	0.794	2.05	0.704
115	deleterious	17:37884176	A	ENSG00000141736	ERBB2	v-erb-b2 erythroblastic leukemia viral oncogene homolog 2, neuro/glioblastoma derived oncogene homolog (avian)	ENST00000540147	ENSP00000443562	NA	1186	A/D	ERBB2	3885	3557	gCc/gAc	rs55943169	0.01	0.992	NA	0.853
116	deleterious	17:37884037	G	ENSG00000141736	ERBB2	v-erb-b2 erythroblastic leukemia viral oncogene homolog 2, neuro/glioblastoma derived oncogene homolog (avian)	ENST00000541774	ENSP00000446466	NA	1155	P/A	ERBB2	3463	3463	Ccc/Gcc	rs61552325	0.01	0.794	NA	0.704
117	neutral	8:133047070	T	ENSG00000253117	OC90	otoconin 90	ENST00000443356	ENSP00000390050	NA	247	D/N	OC90	826	739	Gat/Aat	-	0	0.012	NA	0.001
118	deleterious	17:37884176	A	ENSG00000141736	ERBB2	v-erb-b2 erythroblastic leukemia viral oncogene homolog 2, neuro/glioblastoma derived oncogene homolog (avian)	ENST00000269571	ENSP00000269571	ERBB2_HUMAN	1216	A/D	ERBB2	3885	3647	gCc/gAc	rs55943169	0.01	0.992	1.115	0.853
119	neutral	8:133047070	T	ENSG00000253117	OC90	otoconin 90	ENST00000254627	ENSP00000254627	OC90_HUMAN	231	D/N	OC90	778	691	Gat/Aat	-	0	0.004	NA	0
120	deleterious	17:37884176	A	ENSG00000141736	ERBB2	v-erb-b2 erythroblastic leukemia viral oncogene homolog 2, neuro/glioblastoma derived oncogene homolog (avian)	ENST00000406381	ENSP00000385185	NA	1186	A/D	ERBB2	4067	3557	gCc/gAc	rs55943169	0.01	0.992	NA	0.853
121	deleterious	9:131909736	T	ENSG00000119383	PPP2R4	protein phosphatase 2A activator, regulatory subunit 4	ENST00000419582	ENSP00000394001	NA	60	S/L	PPP2R4	452	179	tCg/tTg	rs2480452	0.2	0.997	NA	0.478
122	neutral	9:131909736	T	ENSG00000119383	PPP2R4	protein phosphatase 2A activator, regulatory subunit 4	ENST00000393370	ENSP00000377036	NA	322	S/L	PPP2R4	1248	965	tCg/tTg	rs2480452	0.06	0.955	NA	0.406
123	deleterious	9:131909736	T	ENSG00000119383	PPP2R4	protein phosphatase 2A activator, regulatory subunit 4	ENST00000357197	ENSP00000349726	NA	293	S/L	PPP2R4	1070	878	tCg/tTg	rs2480452	0.05	0.955	NA	0.744
124	neutral	9:131909733	T	ENSG00000119383	PPP2R4	protein phosphatase 2A activator, regulatory subunit 4	ENST00000423100	ENSP00000408316	NA	59	T/M	PPP2R4	444	176	aCg/aTg	-	0.05	0.01	NA	0.018
125	deleterious	9:131909736	T	ENSG00000119383	PPP2R4	protein phosphatase 2A activator, regulatory subunit 4	ENST00000432651	ENSP00000416661	NA	60	S/L	PPP2R4	308	179	tCg/tTg	rs2480452	0.2	0.997	NA	0.478
126	deleterious	9:131909736	T	ENSG00000119383	PPP2R4	protein phosphatase 2A activator, regulatory subunit 4	ENST00000434095	ENSP00000411604	NA	60	S/L	PPP2R4	332	179	tCg/tTg	rs2480452	0.2	0.997	NA	0.478
127	neutral	9:131909736	T	ENSG00000119383	PPP2R4	protein phosphatase 2A activator, regulatory subunit 4	ENST00000358994	ENSP00000351885	NA	322	S/L	PPP2R4	1177	965	tCg/tTg	rs2480452	0.06	0.955	NA	0.406
128	deleterious	9:131909736	T	ENSG00000119383	PPP2R4	protein phosphatase 2A activator, regulatory subunit 4	ENST00000414510	ENSP00000408726	NA	60	S/L	PPP2R4	323	179	tCg/tTg	rs2480452	0.2	0.997	NA	0.478
129	neutral	9:131909736	T	ENSG00000119383	PPP2R4	protein phosphatase 2A activator, regulatory subunit 4	ENST00000355007	ENSP00000347109	NA	280	S/L	PPP2R4	1026	839	tCg/tTg	rs2480452	0.06	0.895	NA	0.36
130	deleterious	9:131909736	T	ENSG00000119383	PPP2R4	protein phosphatase 2A activator, regulatory subunit 4	ENST00000435132	ENSP00000387726	NA	60	S/L	PPP2R4	303	179	tCg/tTg	rs2480452	0.2	0.997	NA	0.478
131	deleterious	9:131909736	T	ENSG00000119383	PPP2R4	protein phosphatase 2A activator, regulatory subunit 4	ENST00000337738	ENSP00000337448	PTPA_HUMAN	357	S/L	PPP2R4	1337	1070	tCg/tTg	rs2480452	0.05	0.997	1.955	0.811

## Sheet: PR
#id	condelLabel	location	allele	gene	hgnc	hgncdesc	transcript	ensp	sw	protein_position	amino_acids	uploaded_variation	cdna_position	cds_position	codons	existing_variation	sift	polyphen	mass	condel
1	deleterious	19:37854040	A	ENSG00000181666	HKR1	HKR1, GLI-Kruppel zinc finger family member	ENST00000542144	ENSP00000440633	NA	484	R/H	HKR1	1452	1451	cGt/cAt	rs2921563	0.12	0.999	NA	0.501
2	deleterious	19:37854040	A	ENSG00000181666	HKR1	HKR1, GLI-Kruppel zinc finger family member	ENST00000414402	ENSP00000410650	NA	227	R/H	HKR1	907	680	cGt/cAt	rs2921563	0	0.998	NA	0.974
3	neutral	19:37854040	A	ENSG00000181666	HKR1	HKR1, GLI-Kruppel zinc finger family member	ENST00000392153	ENSP00000375994	NA	429	R/H	HKR1	1459	1286	cGt/cAt	rs2921563	0.28	0.108	NA	0.015
4	deleterious	19:37854040	A	ENSG00000181666	HKR1	HKR1, GLI-Kruppel zinc finger family member	ENST00000544914	ENSP00000437774	NA	175	R/H	HKR1	1546	524	cGt/cAt	rs2921563	0.03	0.999	NA	0.855
5	deleterious	19:37854288	A	ENSG00000181666	HKR1	HKR1, GLI-Kruppel zinc finger family member	ENST00000392153	ENSP00000375994	NA	512	G/R	HKR1	1707	1534	Gga/Aga	-	0	0.997	NA	0.966
6	deleterious	19:37854040	A	ENSG00000181666	HKR1	HKR1, GLI-Kruppel zinc finger family member	ENST00000324411	ENSP00000315505	HKR1_HUMAN	448	R/H	HKR1	1612	1343	cGt/cAt	rs2921563	0.26	0.999	2.43	0.502
7	deleterious	19:37854288	A	ENSG00000181666	HKR1	HKR1, GLI-Kruppel zinc finger family member	ENST00000541583	ENSP00000438261	NA	470	G/R	HKR1	1697	1408	Gga/Aga	-	0.02	0.999	NA	0.873
8	deleterious	19:37854288	A	ENSG00000181666	HKR1	HKR1, GLI-Kruppel zinc finger family member	ENST00000324411	ENSP00000315505	HKR1_HUMAN	531	G/R	HKR1	1860	1591	Gga/Aga	-	0.05	0.999	2.265	0.836
9	deleterious	19:37854288	A	ENSG00000181666	HKR1	HKR1, GLI-Kruppel zinc finger family member	ENST00000414402	ENSP00000410650	NA	310	G/R	HKR1	1155	928	Gga/Aga	-	0	0.999	NA	0.99
10	deleterious	19:37854288	A	ENSG00000181666	HKR1	HKR1, GLI-Kruppel zinc finger family member	ENST00000542144	ENSP00000440633	NA	567	G/R	HKR1	1700	1699	Gga/Aga	-	0.07	0.999	NA	0.499
11	deleterious	19:37854288	A	ENSG00000181666	HKR1	HKR1, GLI-Kruppel zinc finger family member	ENST00000544914	ENSP00000437774	NA	258	G/R	HKR1	1794	772	Gga/Aga	-	0.01	0.999	NA	0.896
12	neutral	19:37838696	G	ENSG00000181666	HKR1	HKR1, GLI-Kruppel zinc finger family member	ENST00000392153	ENSP00000375994	NA	60	P/A	HKR1	351	178	Cca/Gca	-	0.07	0.958	NA	0.41
13	deleterious	19:37838696	G	ENSG00000181666	HKR1	HKR1, GLI-Kruppel zinc finger family member	ENST00000542144	ENSP00000440633	NA	114	P/A	HKR1	341	340	Cca/Gca	-	0.04	0.907	NA	0.71
14	neutral	19:37838696	G	ENSG00000181666	HKR1	HKR1, GLI-Kruppel zinc finger family member	ENST00000414402	ENSP00000410650	NA	18	P/A	HKR1	279	52	Cca/Gca	-	0	0	NA	0
15	neutral	19:37838696	G	ENSG00000181666	HKR1	HKR1, GLI-Kruppel zinc finger family member	ENST00000324411	ENSP00000315505	HKR1_HUMAN	79	P/A	HKR1	504	235	Cca/Gca	-	0.09	0.464	2.905	0.079
16	neutral	19:37854622	A	ENSG00000181666	HKR1	HKR1, GLI-Kruppel zinc finger family member	ENST00000541583	ENSP00000438261	NA	581	R/Q	HKR1	2031	1742	cGg/cAg	-	0.22	0.031	NA	0.01
17	neutral	19:37854622	A	ENSG00000181666	HKR1	HKR1, GLI-Kruppel zinc finger family member	ENST00000392153	ENSP00000375994	NA	623	R/Q	HKR1	2041	1868	cGg/cAg	-	0.22	0.078	NA	0.014
18	neutral	19:37854622	A	ENSG00000181666	HKR1	HKR1, GLI-Kruppel zinc finger family member	ENST00000544914	ENSP00000437774	NA	369	R/Q	HKR1	2128	1106	cGg/cAg	-	0.02	0.031	NA	0.009
19	deleterious	19:37854622	A	ENSG00000181666	HKR1	HKR1, GLI-Kruppel zinc finger family member	ENST00000542144	ENSP00000440633	NA	677	G/R	HKR1	2030	2029	Ggg/Agg	-	0.01	0.998	NA	0.88
20	neutral	11:66276576	A	ENSG00000254986	DPP3	dipeptidyl-peptidase 3	ENST00000453114	ENSP00000389943	DPP3_HUMAN	690	E/K	DPP3	2130	2068	Gag/Aag	rs12421620	0.01	0.021	2.57	0.005
21	neutral	11:66276576	A	ENSG00000254986	DPP3	dipeptidyl-peptidase 3	ENST00000532677	ENSP00000435284	NA	709	E/K	DPP3	2526	2125	Gag/Aag	rs12421620	0.01	0.053	NA	0.007
22	neutral	11:66276576	A	ENSG00000254986	DPP3	dipeptidyl-peptidase 3	ENST00000360510	ENSP00000353701	DPP3_HUMAN	690	E/K	DPP3	2133	2068	Gag/Aag	rs12421620	0.01	0.021	2.57	0.005
23	neutral	11:66276576	A	ENSG00000254986	DPP3	dipeptidyl-peptidase 3	ENST00000543807	ENSP00000441043	NA	588	E/K	DPP3	2027	1762	Gag/Aag	rs12421620	0.01	0.021	NA	0.005
24	neutral	19:37854622	A	ENSG00000181666	HKR1	HKR1, GLI-Kruppel zinc finger family member	ENST00000414402	ENSP00000410650	NA	421	R/Q	HKR1	1489	1262	cGg/cAg	-	0.08	0.122	NA	0.029
25	neutral	11:66276576	A	ENSG00000254986	DPP3	dipeptidyl-peptidase 3	ENST00000530165	ENSP00000436941	NA	660	E/K	DPP3	2011	1978	Gag/Aag	rs12421620	0.02	0.071	NA	0.013
26	neutral	11:66276576	A	ENSG00000254986	DPP3	dipeptidyl-peptidase 3	ENST00000531863	ENSP00000432782	NA	710	E/K	DPP3	2529	2128	Gag/Aag	rs12421620	0.01	0.053	NA	0.007
27	deleterious	19:37854040	A	ENSG00000181666	HKR1	HKR1, GLI-Kruppel zinc finger family member	ENST00000541583	ENSP00000438261	NA	387	R/H	HKR1	1449	1160	cGt/cAt	rs2921563	0.32	0.999	NA	0.502
28	neutral	11:66276576	A	ENSG00000254986	DPP3	dipeptidyl-peptidase 3	ENST00000347422	ENSP00000309957	NA	270	E/K	DPP3	838	808	Gag/Aag	rs12421620	0.01	0.005	NA	0.004
29	neutral	19:37854622	A	ENSG00000181666	HKR1	HKR1, GLI-Kruppel zinc finger family member	ENST00000324411	ENSP00000315505	HKR1_HUMAN	642	R/Q	HKR1	2194	1925	cGg/cAg	-	0.2	0.031	1.21	0.011
30	deleterious	11:101832590	A	ENSG00000110318	KIAA1377	KIAA1377	ENST00000537689	ENSP00000443184	NA	76	S/Y	KIAA1377	835	227	tCc/tAc	rs11225089	0	0.975	NA	0.917
31	neutral	11:66276576	A	ENSG00000254986	DPP3	dipeptidyl-peptidase 3	ENST00000541961	ENSP00000440502	NA	690	E/K	DPP3	2124	2068	Gag/Aag	rs12421620	0.01	0.021	NA	0.005
32	neutral	2:97213229	T	ENSG00000196843	ARID5A	AT rich interactive domain 5A (MRF1-like)	ENST00000412735	ENSP00000397286	NA	32	G/V	ARID5A	170	95	gGa/gTa	-	NA	0	NA	0
33	neutral	2:97213229	T	ENSG00000196843	ARID5A	AT rich interactive domain 5A (MRF1-like)	ENST00000359765	ENSP00000352808	NA	32	G/V	ARID5A	170	95	gGa/gTa	-	0.12	0.001	NA	0.015
34	deleterious	2:97213150	G	ENSG00000196843	ARID5A	AT rich interactive domain 5A (MRF1-like)	ENST00000357485	ENSP00000350078	ARI5A_HUMAN	6	K/E	ARID5A	94	16	Aaa/Gaa	-	0	0.953	0.975	0.897
35	neutral	2:97213150	G	ENSG00000196843	ARID5A	AT rich interactive domain 5A (MRF1-like)	ENST00000412735	ENSP00000397286	NA	6	K/E	ARID5A	91	16	Aaa/Gaa	-	NA	0	NA	0
36	deleterious	19:37838129	T	ENSG00000181666	HKR1	HKR1, GLI-Kruppel zinc finger family member	ENST00000542144	ENSP00000440633	NA	78	T/I	HKR1	234	233	aCc/aTc	-	0	0.794	NA	0.798
37	deleterious	2:97213150	G	ENSG00000196843	ARID5A	AT rich interactive domain 5A (MRF1-like)	ENST00000359765	ENSP00000352808	NA	6	K/E	ARID5A	91	16	Aaa/Gaa	-	0	0.953	NA	0.897
38	deleterious	4:155719189	G	ENSG00000151962	RBM46	RNA binding motif protein 46	ENST00000512640	ENSP00000426672	NA	126	I/M	RBM46	505	378	atT/atG	rs79167802	0.01	0.985	NA	0.838
39	deleterious	19:37838129	T	ENSG00000181666	HKR1	HKR1, GLI-Kruppel zinc finger family member	ENST00000392153	ENSP00000375994	NA	24	T/I	HKR1	244	71	aCc/aTc	-	0	0.975	NA	0.917
40	deleterious	4:155719189	G	ENSG00000151962	RBM46	RNA binding motif protein 46	ENST00000281722	ENSP00000281722	RBM46_HUMAN	126	I/M	RBM46	613	378	atT/atG	rs79167802	0.02	0.985	2.045	0.815
41	deleterious	4:155719189	G	ENSG00000151962	RBM46	RNA binding motif protein 46	ENST00000514866	ENSP00000424500	NA	126	I/M	RBM46	613	378	atT/atG	rs79167802	0.01	0.985	NA	0.838
42	deleterious	11:101793458	A	ENSG00000110318	KIAA1377	KIAA1377	ENST00000263468	ENSP00000263468	K1377_HUMAN	72	R/H	KIAA1377	485	215	cGt/cAt	rs78220060	0.02	0.997	2.015	0.849
43	deleterious	4:155719189	G	ENSG00000151962	RBM46	RNA binding motif protein 46	ENST00000510397	ENSP00000422813	NA	126	I/M	RBM46	557	378	atT/atG	rs79167802	0.01	0.97	NA	0.818
44	deleterious	11:101833376	T	ENSG00000110318	KIAA1377	KIAA1377	ENST00000537689	ENSP00000443184	NA	338	K/I	KIAA1377	1621	1013	aAa/aTa	-	0	0.975	NA	0.917
45	neutral	11:101833376	T	ENSG00000110318	KIAA1377	KIAA1377	ENST00000263468	ENSP00000263468	K1377_HUMAN	537	K/I	KIAA1377	1880	1610	aAa/aTa	-	0.18	0.975	2.24	0.429
46	neutral	19:37838696	G	ENSG00000181666	HKR1	HKR1, GLI-Kruppel zinc finger family member	ENST00000541583	ENSP00000438261	NA	18	P/A	HKR1	341	52	Cca/Gca	-	0	0.464	NA	0.059
47	deleterious	19:37838129	T	ENSG00000181666	HKR1	HKR1, GLI-Kruppel zinc finger family member	ENST00000324411	ENSP00000315505	HKR1_HUMAN	43	T/I	HKR1	397	128	aCc/aTc	-	0	0.669	2.765	0.737
48	neutral	2:97213229	T	ENSG00000196843	ARID5A	AT rich interactive domain 5A (MRF1-like)	ENST00000357485	ENSP00000350078	ARI5A_HUMAN	32	G/V	ARID5A	173	95	gGa/gTa	-	0.26	0	0	0.007
49	neutral	15:68117300	A	ENSG00000188779	SKOR1	SKI family transcriptional corepressor 1	ENST00000341418	ENSP00000343200	NA	200	W/R	KOR1	598	598	Tgg/Agg	rs7170185	NA	0	NA	0
50	neutral	19:38375985	A	ENSG00000171804	WDR87	WD repeat domain 87	ENST00000303868	ENSP00000368025	WDR87_HUMAN	2737	R/W	WDR87	8434	8209	Cgg/Tgg	rs117520417	NA	0	0.975	0
51	neutral	19:38375985	A	ENSG00000171804	WDR87	WD repeat domain 87	ENST00000447313	ENSP00000405012	NA	2776	R/W	WDR87	8487	8326	Cgg/Tgg	rs117520417	NA	0	NA	0
52	neutral	19:38383767	G	ENSG00000171804	WDR87	WD repeat domain 87	ENST00000303868	ENSP00000368025	WDR87_HUMAN	820	Q/P	WDR87	2684	2459	cAa/cCa	-	NA	0.302	1.61	0.066
53	neutral	19:38383767	G	ENSG00000171804	WDR87	WD repeat domain 87	ENST00000447313	ENSP00000405012	NA	859	Q/P	WDR87	2737	2576	cAa/cCa	-	NA	0.302	NA	0.066
54	deleterious	19:38383440	C	ENSG00000171804	WDR87	WD repeat domain 87	ENST00000303868	ENSP00000368025	WDR87_HUMAN	929	D/G	WDR87	3011	2786	gAt/gGt	-	NA	0.978	2.135	0.841
55	deleterious	19:38383440	C	ENSG00000171804	WDR87	WD repeat domain 87	ENST00000447313	ENSP00000405012	NA	968	D/G	WDR87	3064	2903	gAt/gGt	-	NA	0.993	NA	0.9
56	neutral	11:101832590	A	ENSG00000110318	KIAA1377	KIAA1377	ENST00000263468	ENSP00000263468	K1377_HUMAN	275	S/Y	KIAA1377	1094	824	tCc/tAc	rs11225089	0.06	0.975	1.89	0.424
57	deleterious	19:38377773	A	ENSG00000171804	WDR87	WD repeat domain 87	ENST00000303868	ENSP00000368025	WDR87_HUMAN	2141	R/W	WDR87	6646	6421	Cgg/Tgg	rs34785154	NA	0.995	0.345	0.915
58	neutral	10:101829514	T	ENSG00000120054	CPN1	carboxypeptidase N, polypeptide 1	ENST00000370418	ENSP00000359446	CBPN_HUMAN	178	G/D	CPN1	785	533	gGc/gAc	rs61751507	0.28	0.631	2.075	0.227
59	neutral	9:125273435	A	ENSG00000197233	OR1J2	olfactory receptor, family 1, subfamily J, member 2	ENST00000444856	ENSP00000407987	NA	119	A/T	OR1J2	355	355	Gca/Aca	rs41277120	0	0	NA	0
60	deleterious	9:125273435	A	ENSG00000197233	OR1J2	olfactory receptor, family 1, subfamily J, member 2	ENST00000335302	ENSP00000335575	OR1J2_HUMAN	119	A/T	OR1J2	355	355	Gca/Aca	rs41277120	0	0.999	4.045	0.99
61	deleterious	19:38377773	A	ENSG00000171804	WDR87	WD repeat domain 87	ENST00000447313	ENSP00000405012	NA	2180	R/W	WDR87	6699	6538	Cgg/Tgg	rs34785154	NA	0.995	NA	0.915

## Sheet: HER2
#id	condelLabel	location	allele	gene	hgnc	hgncdesc	transcript	ensp	sw	protein_position	amino_acids	uploaded_variation	cdna_position	cds_position	codons	existing_variation	sift	polyphen	mass	condel
1	deleterious	2:47250579	T	ENSG00000068724	TTC7A	tetratricopeptide repeat domain 7A	ENST00000394850	ENSP00000378320	NA	515	R/W	TTC7A	1799	1543	Cgg/Tgg	-	0	0.961	NA	0.904
2	deleterious	2:47250579	T	ENSG00000068724	TTC7A	tetratricopeptide repeat domain 7A	ENST00000263737	ENSP00000263737	NA	161	R/W	TTC7A	1384	481	Cgg/Tgg	-	0	0.961	NA	0.904
3	neutral	2:47249101	A	ENSG00000068724	TTC7A	tetratricopeptide repeat domain 7A	ENST00000434093	ENSP00000392821	NA	325	S/N	TTC7A	974	974	aGc/aAc	-	0.1	0.992	NA	0.458
4	neutral	2:47249101	A	ENSG00000068724	TTC7A	tetratricopeptide repeat domain 7A	ENST00000409245	ENSP00000386307	NA	464	S/N	TTC7A	1824	1391	aGc/aAc	-	0.1	0.979	NA	0.432
5	deleterious	2:47250579	T	ENSG00000068724	TTC7A	tetratricopeptide repeat domain 7A	ENST00000409245	ENSP00000386307	NA	481	R/W	TTC7A	1874	1441	Cgg/Tgg	-	0	0.961	NA	0.904
6	deleterious	2:47250579	T	ENSG00000068724	TTC7A	tetratricopeptide repeat domain 7A	ENST00000319190	ENSP00000316699	TTC7A_HUMAN	515	R/W	TTC7A	1911	1543	Cgg/Tgg	-	0.01	0.961	1.525	0.81
7	deleterious	2:47250579	T	ENSG00000068724	TTC7A	tetratricopeptide repeat domain 7A	ENST00000434093	ENSP00000392821	NA	342	R/W	TTC7A	1024	1024	Cgg/Tgg	-	0	0.876	NA	0.841
8	deleterious	2:47278911	A	ENSG00000068724	TTC7A	tetratricopeptide repeat domain 7A	ENST00000434093	ENSP00000392821	NA	509	A/T	TTC7A	1525	1525	Gcc/Acc	-	0	0.992	NA	0.948
9	deleterious	2:47278911	A	ENSG00000068724	TTC7A	tetratricopeptide repeat domain 7A	ENST00000319190	ENSP00000316699	TTC7A_HUMAN	682	A/T	TTC7A	2412	2044	Gcc/Acc	-	0.01	0.992	2.08	0.853
10	deleterious	2:47278911	A	ENSG00000068724	TTC7A	tetratricopeptide repeat domain 7A	ENST00000263737	ENSP00000263737	NA	328	A/T	TTC7A	1885	982	Gcc/Acc	-	0	0.992	NA	0.948
11	deleterious	2:47278911	A	ENSG00000068724	TTC7A	tetratricopeptide repeat domain 7A	ENST00000394850	ENSP00000378320	NA	706	A/T	TTC7A	2372	2116	Gcc/Acc	-	0.01	0.992	NA	0.853
12	deleterious	12:15811507	A	ENSG00000151491	EPS8	epidermal growth factor receptor pathway substrate 8	ENST00000543523	ENSP00000441867	NA	317	T/M	EPS8	1247	950	aCg/aTg	-	0	1	NA	1
13	deleterious	12:15811507	A	ENSG00000151491	EPS8	epidermal growth factor receptor pathway substrate 8	ENST00000542903	ENSP00000437806	NA	57	T/M	EPS8	296	170	aCg/aTg	-	0	1	NA	1
14	neutral	12:15800074	A	ENSG00000151491	EPS8	epidermal growth factor receptor pathway substrate 8	ENST00000540613	ENSP00000441888	NA	259	R/C	EPS8	1176	775	Cgc/Tgc	rs76688635	0.06	0.948	NA	0.398
15	neutral	12:15800074	A	ENSG00000151491	EPS8	epidermal growth factor receptor pathway substrate 8	ENST00000543612	ENSP00000442388	NA	519	R/C	EPS8	1717	1555	Cgc/Tgc	rs76688635	0.06	0.948	NA	0.398
16	neutral	12:15800074	A	ENSG00000151491	EPS8	epidermal growth factor receptor pathway substrate 8	ENST00000281172	ENSP00000281172	EPS8_HUMAN	519	R/C	EPS8	1992	1555	Cgc/Tgc	rs76688635	0.06	0.948	1.1	0.398
17	deleterious	12:15800074	A	ENSG00000151491	EPS8	epidermal growth factor receptor pathway substrate 8	ENST00000543223	ENSP00000443784	NA	519	R/C	EPS8	1992	1555	Cgc/Tgc	rs76688635	0.04	0.784	NA	0.642
18	neutral	12:15800074	A	ENSG00000151491	EPS8	epidermal growth factor receptor pathway substrate 8	ENST00000543523	ENSP00000441867	NA	519	R/C	EPS8	1852	1555	Cgc/Tgc	rs76688635	0.06	0.948	NA	0.398
19	neutral	12:15800074	A	ENSG00000151491	EPS8	epidermal growth factor receptor pathway substrate 8	ENST00000542903	ENSP00000437806	NA	259	R/C	EPS8	901	775	Cgc/Tgc	rs76688635	0.06	0.948	NA	0.398
20	neutral	X:151138179	C	ENSG00000102287	GABRE	gamma-aminobutyric acid (GABA) A receptor, epsilon	ENST00000370325	ENSP00000359350	NA	102	S/A	GABRE	358	304	Tcc/Gcc	rs1139916	0.33	0.141	NA	0.017
21	neutral	X:151138179	C	ENSG00000102287	GABRE	gamma-aminobutyric acid (GABA) A receptor, epsilon	ENST00000370328	ENSP00000359353	GBRE_HUMAN	102	S/A	GABRE	358	304	Tcc/Gcc	rs1139916	0.2	0.725	1.75	0.274
22	neutral	X:151138179	C	ENSG00000102287	GABRE	gamma-aminobutyric acid (GABA) A receptor, epsilon	ENST00000425556	ENSP00000398555	NA	37	S/A	GABRE	109	109	Tcc/Gcc	rs1139916	0.22	0.019	NA	0.01
23	deleterious	2:47249101	A	ENSG00000068724	TTC7A	tetratricopeptide repeat domain 7A	ENST00000394850	ENSP00000378320	NA	498	S/N	TTC7A	1749	1493	aGc/aAc	-	0.04	0.979	NA	0.771
24	deleterious	7:100014072	A	ENSG00000078487	ZCWPW1	zinc finger, CW type with PWWP domain 1	ENST00000360951	ENSP00000354210	NA	163	V/L	ZCWPW1	720	487	Gta/Tta	rs6957339	0	0.837	NA	0.82
25	deleterious	7:100014072	A	ENSG00000078487	ZCWPW1	zinc finger, CW type with PWWP domain 1	ENST00000379559	ENSP00000368877	NA	164	V/L	ZCWPW1	738	490	Gta/Tta	rs6957339	0	0.722	NA	0.762
26	deleterious	2:47249101	A	ENSG00000068724	TTC7A	tetratricopeptide repeat domain 7A	ENST00000319190	ENSP00000316699	TTC7A_HUMAN	498	S/N	TTC7A	1861	1493	aGc/aAc	-	0.04	0.979	2.33	0.771
27	neutral	7:21469504	G	ENSG00000105866	SP4	Sp4 transcription factor	ENST00000222584	ENSP00000222584	SP4_HUMAN	241	L/V	SP4	939	721	Ctg/Gtg	-	0.03	0.47	1.5	0.072
28	neutral	2:47249101	A	ENSG00000068724	TTC7A	tetratricopeptide repeat domain 7A	ENST00000263737	ENSP00000263737	NA	144	S/N	TTC7A	1334	431	aGc/aAc	-	0.11	0.979	NA	0.432
29	neutral	X:151123540	T	ENSG00000102287	GABRE	gamma-aminobutyric acid (GABA) A receptor, epsilon	ENST00000370328	ENSP00000359353	GBRE_HUMAN	385	R/H	GABRE	1208	1154	cGt/cAt	-	0.11	0.059	0.895	0.02
30	deleterious	7:100014072	A	ENSG00000078487	ZCWPW1	zinc finger, CW type with PWWP domain 1	ENST00000324725	ENSP00000314880	NA	42	V/L	ZCWPW1	735	124	Gta/Tta	rs6957339	0	0.837	NA	0.82
31	deleterious	7:100014072	A	ENSG00000078487	ZCWPW1	zinc finger, CW type with PWWP domain 1	ENST00000398027	ENSP00000381109	ZCPW1_HUMAN	163	V/L	ZCWPW1	735	487	Gta/Tta	rs6957339	0	0.837	0.975	0.82
32	deleterious	12:15811507	A	ENSG00000151491	EPS8	epidermal growth factor receptor pathway substrate 8	ENST00000543612	ENSP00000442388	NA	317	T/M	EPS8	1112	950	aCg/aTg	-	0	1	NA	1
33	deleterious	7:100014711	C	ENSG00000078487	ZCWPW1	zinc finger, CW type with PWWP domain 1	ENST00000358428	ENSP00000351204	NA	113	T/A	ZCWPW1	568	337	Act/Gct	rs6465770	0	0.578	NA	0.699
34	deleterious	12:15811507	A	ENSG00000151491	EPS8	epidermal growth factor receptor pathway substrate 8	ENST00000540613	ENSP00000441888	NA	57	T/M	EPS8	571	170	aCg/aTg	-	0	1	NA	1
35	deleterious	7:100014711	C	ENSG00000078487	ZCWPW1	zinc finger, CW type with PWWP domain 1	ENST00000324725	ENSP00000314880	NA	32	T/A	ZCWPW1	705	94	Act/Gct	rs6465770	0	0.967	NA	0.909
36	deleterious	7:100014711	C	ENSG00000078487	ZCWPW1	zinc finger, CW type with PWWP domain 1	ENST00000490721	ENSP00000419187	NA	32	T/A	ZCWPW1	532	94	Act/Gct	rs6465770	0	0.967	NA	0.909
37	deleterious	7:100014711	C	ENSG00000078487	ZCWPW1	zinc finger, CW type with PWWP domain 1	ENST00000360951	ENSP00000354210	NA	153	T/A	ZCWPW1	690	457	Act/Gct	rs6465770	0	0.578	NA	0.699
38	deleterious	7:100014711	C	ENSG00000078487	ZCWPW1	zinc finger, CW type with PWWP domain 1	ENST00000398027	ENSP00000381109	ZCPW1_HUMAN	153	T/A	ZCWPW1	705	457	Act/Gct	rs6465770	0	0.967	1.59	0.909
39	deleterious	7:100014072	A	ENSG00000078487	ZCWPW1	zinc finger, CW type with PWWP domain 1	ENST00000358428	ENSP00000351204	NA	123	V/L	ZCWPW1	598	367	Gta/Tta	rs6957339	0	0.837	NA	0.82
40	deleterious	7:100014711	C	ENSG00000078487	ZCWPW1	zinc finger, CW type with PWWP domain 1	ENST00000379559	ENSP00000368877	NA	154	T/A	ZCWPW1	708	460	Act/Gct	rs6465770	0	0.967	NA	0.909
41	deleterious	12:15811507	A	ENSG00000151491	EPS8	epidermal growth factor receptor pathway substrate 8	ENST00000543223	ENSP00000443784	NA	317	T/M	EPS8	1387	950	aCg/aTg	-	0	0.996	NA	0.962
42	deleterious	12:15811507	A	ENSG00000151491	EPS8	epidermal growth factor receptor pathway substrate 8	ENST00000281172	ENSP00000281172	EPS8_HUMAN	317	T/M	EPS8	1387	950	aCg/aTg	-	0	1	2.485	1
43	neutral	16:75269730	A	ENSG00000050820	BCAR1	breast cancer anti-estrogen resistance 1	ENST00000393420	ENSP00000377072	NA	374	P/L	BCAR1	1267	1121	cCg/cTg	rs61729593	0.04	0	NA	0.015
44	neutral	16:75269730	A	ENSG00000050820	BCAR1	breast cancer anti-estrogen resistance 1	ENST00000546196	ENSP00000442161	NA	327	P/L	BCAR1	2633	980	cCg/cTg	rs61729593	0.07	0	NA	0.022
45	neutral	16:75269730	A	ENSG00000050820	BCAR1	breast cancer anti-estrogen resistance 1	ENST00000418647	ENSP00000391669	NA	402	P/L	BCAR1	1489	1205	cCg/cTg	rs61729593	0.03	0	NA	0.011
46	neutral	16:75269730	A	ENSG00000050820	BCAR1	breast cancer anti-estrogen resistance 1	ENST00000162330	ENSP00000162330	BCAR1_HUMAN	356	P/L	BCAR1	1194	1067	cCg/cTg	rs61729593	0.05	0	1.5	0.018
47	neutral	16:75269730	A	ENSG00000050820	BCAR1	breast cancer anti-estrogen resistance 1	ENST00000420641	ENSP00000392708	NA	374	P/L	BCAR1	1151	1121	cCg/cTg	rs61729593	0.05	0	NA	0.018
48	neutral	16:75269730	A	ENSG00000050820	BCAR1	breast cancer anti-estrogen resistance 1	ENST00000535626	ENSP00000440370	NA	208	P/L	BCAR1	899	623	cCg/cTg	rs61729593	0.02	0	NA	0.008
49	neutral	16:75269730	A	ENSG00000050820	BCAR1	breast cancer anti-estrogen resistance 1	ENST00000538440	ENSP00000443841	NA	356	P/L	BCAR1	1238	1067	cCg/cTg	rs61729593	0.05	0	NA	0.018
50	neutral	16:75269730	A	ENSG00000050820	BCAR1	breast cancer anti-estrogen resistance 1	ENST00000393422	ENSP00000377074	NA	374	P/L	BCAR1	1194	1121	cCg/cTg	rs61729593	0.05	0	NA	0.018
51	neutral	16:75269730	A	ENSG00000050820	BCAR1	breast cancer anti-estrogen resistance 1	ENST00000542031	ENSP00000440415	NA	354	P/L	BCAR1	1328	1061	cCg/cTg	rs61729593	0.05	0	NA	0.018
52	deleterious	16:75269049	A	ENSG00000050820	BCAR1	breast cancer anti-estrogen resistance 1	ENST00000546196	ENSP00000442161	NA	554	S/L	BCAR1	3314	1661	tCg/tTg	-	0.01	0.987	NA	0.842
53	deleterious	16:75269049	A	ENSG00000050820	BCAR1	breast cancer anti-estrogen resistance 1	ENST00000393420	ENSP00000377072	NA	601	S/L	BCAR1	1948	1802	tCg/tTg	-	0.01	0.967	NA	0.815
54	deleterious	7:100014072	A	ENSG00000078487	ZCWPW1	zinc finger, CW type with PWWP domain 1	ENST00000490721	ENSP00000419187	NA	42	V/L	ZCWPW1	562	124	Gta/Tta	rs6957339	0	0.837	NA	0.82
55	deleterious	16:75269049	A	ENSG00000050820	BCAR1	breast cancer anti-estrogen resistance 1	ENST00000162330	ENSP00000162330	BCAR1_HUMAN	583	S/L	BCAR1	1875	1748	tCg/tTg	-	0.01	0.987	1.7	0.842
56	deleterious	16:75269049	A	ENSG00000050820	BCAR1	breast cancer anti-estrogen resistance 1	ENST00000418647	ENSP00000391669	NA	629	S/L	BCAR1	2170	1886	tCg/tTg	-	0.01	0.835	NA	0.724
57	neutral	16:75263764	A	ENSG00000050820	BCAR1	breast cancer anti-estrogen resistance 1	ENST00000162330	ENSP00000162330	BCAR1_HUMAN	753	A/V	BCAR1	2385	2258	gCc/gTc	-	0.08	0.876	1.445	0.361
58	neutral	16:75263764	A	ENSG00000050820	BCAR1	breast cancer anti-estrogen resistance 1	ENST00000420641	ENSP00000392708	NA	771	A/V	BCAR1	2342	2312	gCc/gTc	-	0.08	0.876	NA	0.361
59	neutral	16:75263764	A	ENSG00000050820	BCAR1	breast cancer anti-estrogen resistance 1	ENST00000535626	ENSP00000440370	NA	605	A/V	BCAR1	2090	1814	gCc/gTc	-	0.23	0.96	NA	0.416
60	neutral	16:75263764	A	ENSG00000050820	BCAR1	breast cancer anti-estrogen resistance 1	ENST00000546196	ENSP00000442161	NA	724	A/V	BCAR1	3824	2171	gCc/gTc	-	0.08	0.876	NA	0.361
61	deleterious	16:75269049	A	ENSG00000050820	BCAR1	breast cancer anti-estrogen resistance 1	ENST00000542031	ENSP00000440415	NA	581	S/L	BCAR1	2009	1742	tCg/tTg	-	0.01	0.967	NA	0.815
62	neutral	16:75263764	A	ENSG00000050820	BCAR1	breast cancer anti-estrogen resistance 1	ENST00000393420	ENSP00000377072	NA	771	A/V	BCAR1	2458	2312	gCc/gTc	-	0.06	0.733	NA	0.291
63	neutral	16:75263764	A	ENSG00000050820	BCAR1	breast cancer anti-estrogen resistance 1	ENST00000418647	ENSP00000391669	NA	799	A/V	BCAR1	2680	2396	gCc/gTc	-	0.19	0.325	NA	0.046
64	deleterious	16:75269049	A	ENSG00000050820	BCAR1	breast cancer anti-estrogen resistance 1	ENST00000535626	ENSP00000440370	NA	435	S/L	BCAR1	1580	1304	tCg/tTg	-	0.01	0.992	NA	0.853
65	deleterious	16:75269049	A	ENSG00000050820	BCAR1	breast cancer anti-estrogen resistance 1	ENST00000420641	ENSP00000392708	NA	601	S/L	BCAR1	1832	1802	tCg/tTg	-	0.01	0.987	NA	0.842
66	deleterious	16:75269049	A	ENSG00000050820	BCAR1	breast cancer anti-estrogen resistance 1	ENST00000393422	ENSP00000377074	NA	601	S/L	BCAR1	1875	1802	tCg/tTg	-	0.01	0.967	NA	0.815
67	deleterious	16:75269049	A	ENSG00000050820	BCAR1	breast cancer anti-estrogen resistance 1	ENST00000538440	ENSP00000443841	NA	583	S/L	BCAR1	1919	1748	tCg/tTg	-	0.01	0.967	NA	0.815
68	neutral	13:25486911	T	ENSG00000151849	CENPJ	centromere protein J	ENST00000381884	ENSP00000371308	CENPJ_HUMAN	85	P/T	CENPJ	439	253	Cct/Act	rs9511510	0.01	0.003	2.3	0.004
69	neutral	13:25487103	A	ENSG00000151849	CENPJ	centromere protein J	ENST00000445729	ENSP00000397845	NA	21	M/L	CENPJ	177	61	Atg/Ttg	rs35498994	0	0.414	NA	0.05
70	neutral	13:25486911	T	ENSG00000151849	CENPJ	centromere protein J	ENST00000445729	ENSP00000397845	NA	85	P/T	CENPJ	369	253	Cct/Act	rs9511510	0.01	0.003	NA	0.004
71	neutral	13:25486911	T	ENSG00000151849	CENPJ	centromere protein J	ENST00000545981	ENSP00000441090	NA	85	P/T	CENPJ	395	253	Cct/Act	rs9511510	0.02	0.001	NA	0.008
72	neutral	13:25473703	T	ENSG00000151849	CENPJ	centromere protein J	ENST00000418179	ENSP00000399334	NA	31	E/K	CENPJ	89	91	Gaa/Aaa	-	0.1	0.002	NA	0.018
73	deleterious	13:25473703	T	ENSG00000151849	CENPJ	centromere protein J	ENST00000381884	ENSP00000371308	CENPJ_HUMAN	949	E/K	CENPJ	3031	2845	Gaa/Aaa	-	0.04	0.528	2.71	0.527
74	deleterious	13:25473703	T	ENSG00000151849	CENPJ	centromere protein J	ENST00000545981	ENSP00000441090	NA	949	E/K	CENPJ	2987	2845	Gaa/Aaa	-	0.02	0.859	NA	0.715
75	deleterious	13:25473703	T	ENSG00000151849	CENPJ	centromere protein J	ENST00000445729	ENSP00000397845	NA	949	E/K	CENPJ	2961	2845	Gaa/Aaa	-	0.02	0.705	NA	0.637
76	neutral	16:75263764	A	ENSG00000050820	BCAR1	breast cancer anti-estrogen resistance 1	ENST00000542031	ENSP00000440415	NA	751	A/V	BCAR1	2519	2252	gCc/gTc	-	0.08	0.733	NA	0.288
77	neutral	16:75263764	A	ENSG00000050820	BCAR1	breast cancer anti-estrogen resistance 1	ENST00000393422	ENSP00000377074	NA	771	A/V	BCAR1	2385	2312	gCc/gTc	-	0.08	0.733	NA	0.288
78	neutral	16:75263764	A	ENSG00000050820	BCAR1	breast cancer anti-estrogen resistance 1	ENST00000538440	ENSP00000443841	NA	753	A/V	BCAR1	2429	2258	gCc/gTc	-	0.07	0.733	NA	0.291
79	deleterious	19:44778797	A	ENSG00000159915	ZNF233	zinc finger protein 233	ENST00000391958	ENSP00000375820	ZN233_HUMAN	662	L/M	ZNF233	2111	1984	Ttg/Atg	rs2884015	0.07	0.996	1.08	0.47
80	deleterious	19:44778797	A	ENSG00000159915	ZNF233	zinc finger protein 233	ENST00000334152	ENSP00000334957	NA	644	L/M	ZNF233	1930	1930	Ttg/Atg	rs2884015	0.01	0.916	NA	0.772
81	neutral	13:25487103	A	ENSG00000151849	CENPJ	centromere protein J	ENST00000381884	ENSP00000371308	CENPJ_HUMAN	21	M/L	CENPJ	247	61	Atg/Ttg	rs35498994	0.02	0.123	2.42	0.018
82	neutral	13:25487103	A	ENSG00000151849	CENPJ	centromere protein J	ENST00000545981	ENSP00000441090	NA	21	M/L	CENPJ	203	61	Atg/Ttg	rs35498994	0	0.414	NA	0.05
83	neutral	13:25480944	A	ENSG00000151849	CENPJ	centromere protein J	ENST00000545981	ENSP00000441090	NA	411	P/L	CENPJ	1374	1232	cCg/cTg	-	0.02	0.001	NA	0.008
84	neutral	13:25480944	A	ENSG00000151849	CENPJ	centromere protein J	ENST00000445729	ENSP00000397845	NA	411	P/L	CENPJ	1348	1232	cCg/cTg	-	0.02	0.001	NA	0.008
85	deleterious	13:25458349	A	ENSG00000151849	CENPJ	centromere protein J	ENST00000381884	ENSP00000371308	CENPJ_HUMAN	1218	T/M	CENPJ	3839	3653	aCg/aTg	-	0	0.997	3.245	0.966
86	neutral	13:25480944	A	ENSG00000151849	CENPJ	centromere protein J	ENST00000381884	ENSP00000371308	CENPJ_HUMAN	411	P/L	CENPJ	1418	1232	cCg/cTg	-	0.01	0.001	1.175	0.004
87	neutral	15:66612965	C	ENSG00000166938	DIS3L	DIS3 mitotic control homolog (S. cerevisiae)-like	ENST00000441424	ENSP00000388980	NA	217	W/R	DIS3L	900	649	Tgg/Cgg	rs17851970	0	0.002	NA	0
88	deleterious	15:66618684	C	ENSG00000166938	DIS3L	DIS3 mitotic control homolog (S. cerevisiae)-like	ENST00000319212	ENSP00000321711	DI3L1_HUMAN	728	G/A	DIS3L	2207	2183	gGc/gCc	-	0.01	0.987	3.275	0.842
89	deleterious	2:47278911	A	ENSG00000068724	TTC7A	tetratricopeptide repeat domain 7A	ENST00000409245	ENSP00000386307	NA	648	A/T	TTC7A	2375	1942	Gcc/Acc	-	0	0.992	NA	0.948
90	deleterious	15:66618684	C	ENSG00000166938	DIS3L	DIS3 mitotic control homolog (S. cerevisiae)-like	ENST00000319194	ENSP00000321583	NA	645	G/A	DIS3L	2195	1934	gGc/gCc	-	0.03	0.987	NA	0.801
91	deleterious	4:154533506	G	ENSG00000121210	KIAA0922	KIAA0922	ENST00000409959	ENSP00000386787	NA	1174	S/C	KIAA0922	3570	3521	tCt/tGt	rs36113034	0.01	0.882	NA	0.75
92	deleterious	4:154533506	G	ENSG00000121210	KIAA0922	KIAA0922	ENST00000440693	ENSP00000409663	NA	1090	S/C	KIAA0922	3321	3269	tCt/tGt	rs36113034	0.01	0.948	NA	0.796
93	deleterious	4:154533506	G	ENSG00000121210	KIAA0922	KIAA0922	ENST00000240487	ENSP00000240487	NA	951	S/C	KIAA0922	2852	2852	tCt/tGt	rs36113034	0.01	0.988	NA	0.843
94	neutral	19:44770465	T	ENSG00000159915	ZNF233	zinc finger protein 233	ENST00000334152	ENSP00000334957	NA	161	P/L	ZNF233	482	482	cCt/cTt	rs45559435	0	0	NA	0
95	deleterious	4:154533506	G	ENSG00000121210	KIAA0922	KIAA0922	ENST00000409663	ENSP00000386574	T131L_HUMAN	1173	S/C	KIAA0922	3570	3518	tCt/tGt	rs36113034	0.01	0.882	1.355	0.75

## Sheet: Grade
#id	condelLabel	location	allele	gene	hgnc	hgncdesc	transcript	ensp	sw	protein_position	amino_acids	uploaded_variation	cdna_position	cds_position	codons	existing_variation	sift	polyphen	mass	condel
1	neutral	5:94014606	C	ENSG00000133302	ANKRD32	ankyrin repeat domain 32	ENST00000265140	ENSP00000265140	ANR32_HUMAN	641	V/L	ANKRD32	2340	1921	Gtg/Ctg	-	0.25	0.782	1.155	0.3
2	deleterious	5:94030818	T	ENSG00000133302	ANKRD32	ankyrin repeat domain 32	ENST00000265140	ENSP00000265140	ANR32_HUMAN	993	C/F	ANKRD32	3397	2978	tGt/tTt	rs76504036	0	0.86	0.805	0.833
3	neutral	5:74037386	A	ENSG00000164347	GFM2	G elongation factor, mitochondrial 2	ENST00000546082	ENSP00000437810	NA	300	S/C	GFM2	1202	898	Agt/Tgt	rs16872235	0.18	0.866	NA	0.347
4	deleterious	1:169586577	T	ENSG00000174175	SELP	selectin P (granule membrane protein 140kDa, antigen CD62)	ENST00000367793	ENSP00000356767	NA	57	R/H	SELP	235	170	cGt/cAt	rs7529463	0	1	NA	1
5	deleterious	1:169586577	T	ENSG00000174175	SELP	selectin P (granule membrane protein 140kDa, antigen CD62)	ENST00000458599	ENSP00000399368	NA	42	R/H	SELP	125	125	cGt/cAt	rs7529463	0.01	0.999	NA	0.896
6	neutral	1:169565346	A	ENSG00000174175	SELP	selectin P (granule membrane protein 140kDa, antigen CD62)	ENST00000367791	ENSP00000356765	NA	454	V/L	SELP	1425	1360	Gtg/Ttg	rs6133	0.02	0.053	NA	0.011
7	deleterious	1:169586577	T	ENSG00000174175	SELP	selectin P (granule membrane protein 140kDa, antigen CD62)	ENST00000263686	ENSP00000263686	LYAM3_HUMAN	57	R/H	SELP	235	170	cGt/cAt	rs7529463	0.01	0.997	3.445	0.872
8	neutral	1:169586577	T	ENSG00000174175	SELP	selectin P (granule membrane protein 140kDa, antigen CD62)	ENST00000446728	ENSP00000388683	NA	57	R/H	SELP	168	170	cGt/cAt	rs7529463	0.01	0.298	NA	0.037
9	deleterious	1:169586577	T	ENSG00000174175	SELP	selectin P (granule membrane protein 140kDa, antigen CD62)	ENST00000367794	ENSP00000356768	NA	57	R/H	SELP	235	170	cGt/cAt	rs7529463	0.01	0.999	NA	0.896
10	deleterious	1:169586577	T	ENSG00000174175	SELP	selectin P (granule membrane protein 140kDa, antigen CD62)	ENST00000367795	ENSP00000356769	NA	57	R/H	SELP	180	170	cGt/cAt	rs7529463	0.01	1	NA	0.905
11	deleterious	1:169586577	T	ENSG00000174175	SELP	selectin P (granule membrane protein 140kDa, antigen CD62)	ENST00000544572	ENSP00000446033	NA	57	R/H	SELP	235	170	cGt/cAt	rs7529463	0.01	0.997	NA	0.872
12	deleterious	1:169586577	T	ENSG00000174175	SELP	selectin P (granule membrane protein 140kDa, antigen CD62)	ENST00000367789	ENSP00000356763	NA	57	R/H	SELP	208	170	cGt/cAt	rs7529463	0.01	1	NA	0.905
13	deleterious	1:169586577	T	ENSG00000174175	SELP	selectin P (granule membrane protein 140kDa, antigen CD62)	ENST00000367786	ENSP00000356760	NA	57	R/H	SELP	173	170	cGt/cAt	rs7529463	0.01	0.999	NA	0.896
14	deleterious	1:169586577	T	ENSG00000174175	SELP	selectin P (granule membrane protein 140kDa, antigen CD62)	ENST00000426706	ENSP00000391694	NA	56	R/H	SELP	167	167	cGt/cAt	rs7529463	0.01	1	NA	0.905
15	deleterious	5:74047273	T	ENSG00000164347	GFM2	G elongation factor, mitochondrial 2	ENST00000506778	ENSP00000424877	NA	42	R/Q	GFM2	497	125	cGa/cAa	-	0.87	1	NA	0.502
16	deleterious	5:74047273	T	ENSG00000164347	GFM2	G elongation factor, mitochondrial 2	ENST00000296805	ENSP00000296805	RRF2M_HUMAN	117	R/Q	GFM2	808	350	cGa/cAa	-	1	1	1.525	1
17	deleterious	5:74047273	T	ENSG00000164347	GFM2	G elongation factor, mitochondrial 2	ENST00000427854	ENSP00000405808	NA	117	R/Q	GFM2	583	350	cGa/cAa	-	1	1	NA	1
18	neutral	5:74047273	T	ENSG00000164347	GFM2	G elongation factor, mitochondrial 2	ENST00000345239	ENSP00000296804	NA	117	R/Q	GFM2	558	350	cGa/cAa	-	0.48	0.907	NA	0.37
19	neutral	1:169565346	A	ENSG00000174175	SELP	selectin P (granule membrane protein 140kDa, antigen CD62)	ENST00000458599	ENSP00000399368	NA	563	V/L	SELP	1687	1687	Gtg/Ttg	rs6133	0.04	0	NA	0.015
20	neutral	1:169565346	A	ENSG00000174175	SELP	selectin P (granule membrane protein 140kDa, antigen CD62)	ENST00000367794	ENSP00000356768	NA	578	V/L	SELP	1797	1732	Gtg/Ttg	rs6133	0.04	0	NA	0.015
21	neutral	1:169565346	A	ENSG00000174175	SELP	selectin P (granule membrane protein 140kDa, antigen CD62)	ENST00000367795	ENSP00000356769	NA	454	V/L	SELP	1370	1360	Gtg/Ttg	rs6133	0.02	0.053	NA	0.011
22	neutral	1:169565346	A	ENSG00000174175	SELP	selectin P (granule membrane protein 140kDa, antigen CD62)	ENST00000446728	ENSP00000388683	NA	456	V/L	SELP	1364	1366	Gtg/Ttg	rs6133	0.13	0.009	NA	0.015
23	neutral	1:169565346	A	ENSG00000174175	SELP	selectin P (granule membrane protein 140kDa, antigen CD62)	ENST00000426706	ENSP00000391694	NA	639	V/L	SELP	1915	1915	Gtg/Ttg	rs6133	0.16	0.003	NA	0.012
24	neutral	1:169565346	A	ENSG00000174175	SELP	selectin P (granule membrane protein 140kDa, antigen CD62)	ENST00000367786	ENSP00000356760	NA	578	V/L	SELP	1735	1732	Gtg/Ttg	rs6133	0.04	0	NA	0.015
25	neutral	1:169565346	A	ENSG00000174175	SELP	selectin P (granule membrane protein 140kDa, antigen CD62)	ENST00000367789	ENSP00000356763	NA	456	V/L	SELP	1404	1366	Gtg/Ttg	rs6133	0.13	0.033	NA	0.016
26	neutral	1:169565346	A	ENSG00000174175	SELP	selectin P (granule membrane protein 140kDa, antigen CD62)	ENST00000544572	ENSP00000446033	NA	640	V/L	SELP	1983	1918	Gtg/Ttg	rs6133	0.24	0.003	NA	0.007
27	deleterious	4:2906707	T	ENSG00000087274	ADD1	adducin 1 (alpha)	ENST00000446856	ENSP00000399828	ADDA_HUMAN	460	G/W	ADD1	1566	1378	Ggg/Tgg	rs4961	0.05	1	1.975	0.845
28	deleterious	4:2906707	T	ENSG00000087274	ADD1	adducin 1 (alpha)	ENST00000398123	ENSP00000381191	NA	460	G/W	ADD1	1398	1378	Ggg/Tgg	rs4961	0.07	1	NA	0.508
29	deleterious	4:2906707	T	ENSG00000087274	ADD1	adducin 1 (alpha)	ENST00000398125	ENSP00000381193	NA	460	G/W	ADD1	1566	1378	Ggg/Tgg	rs4961	0.07	1	NA	0.508
30	deleterious	4:2906707	T	ENSG00000087274	ADD1	adducin 1 (alpha)	ENST00000398129	ENSP00000381197	ADDA_HUMAN	460	G/W	ADD1	1398	1378	Ggg/Tgg	rs4961	0.05	1	1.975	0.845
31	neutral	1:169565346	A	ENSG00000174175	SELP	selectin P (granule membrane protein 140kDa, antigen CD62)	ENST00000367792	ENSP00000356766	NA	456	V/L	SELP	1431	1366	Gtg/Ttg	rs6133	0.13	0.033	NA	0.016
32	deleterious	4:2906707	T	ENSG00000087274	ADD1	adducin 1 (alpha)	ENST00000513328	ENSP00000421907	NA	460	G/W	ADD1	1450	1378	Ggg/Tgg	rs4961	0.04	1	NA	0.849
33	deleterious	4:2906707	T	ENSG00000087274	ADD1	adducin 1 (alpha)	ENST00000514940	ENSP00000424143	NA	166	G/W	ADD1	495	496	Ggg/Tgg	rs4961	0.03	0.995	NA	0.822
34	neutral	1:169565346	A	ENSG00000174175	SELP	selectin P (granule membrane protein 140kDa, antigen CD62)	ENST00000367790	ENSP00000356764	LYAM3_HUMAN	640	V/L	SELP	1986	1918	Gtg/Ttg	rs6133	0.16	0.003	NA	0.012
35	deleterious	4:2906707	T	ENSG00000087274	ADD1	adducin 1 (alpha)	ENST00000355842	ENSP00000348100	NA	460	G/W	ADD1	2241	1378	Ggg/Tgg	rs4961	0.04	1	NA	0.849
36	neutral	1:169565346	A	ENSG00000174175	SELP	selectin P (granule membrane protein 140kDa, antigen CD62)	ENST00000367788	ENSP00000356762	NA	578	V/L	SELP	1770	1732	Gtg/Ttg	rs6133	0.04	0	NA	0.015
37	deleterious	5:74047273	T	ENSG00000164347	GFM2	G elongation factor, mitochondrial 2	ENST00000509430	ENSP00000427004	NA	117	R/Q	GFM2	660	350	cGa/cAa	-	1	1	NA	1
38	deleterious	5:74047273	T	ENSG00000164347	GFM2	G elongation factor, mitochondrial 2	ENST00000546082	ENSP00000437810	NA	117	R/Q	GFM2	654	350	cGa/cAa	-	0.88	1	NA	0.502
39	deleterious	4:2906707	T	ENSG00000087274	ADD1	adducin 1 (alpha)	ENST00000503455	ENSP00000423024	NA	460	G/W	ADD1	1436	1378	Ggg/Tgg	rs4961	0.08	1	NA	0.508
40	neutral	5:74037386	A	ENSG00000164347	GFM2	G elongation factor, mitochondrial 2	ENST00000509097	ENSP00000421717	NA	258	S/C	GFM2	920	772	Agt/Tgt	rs16872235	0.19	0.866	NA	0.346
41	deleterious	4:2906707	T	ENSG00000087274	ADD1	adducin 1 (alpha)	ENST00000264758	ENSP00000264758	NA	460	G/W	ADD1	1566	1378	Ggg/Tgg	rs4961	0.05	1	NA	0.845
42	neutral	5:74037386	A	ENSG00000164347	GFM2	G elongation factor, mitochondrial 2	ENST00000296805	ENSP00000296805	RRF2M_HUMAN	300	S/C	GFM2	1356	898	Agt/Tgt	rs16872235	0.18	0.885	1.24	0.357
43	neutral	5:74037386	A	ENSG00000164347	GFM2	G elongation factor, mitochondrial 2	ENST00000345239	ENSP00000296804	NA	300	S/C	GFM2	1106	898	Agt/Tgt	rs16872235	0.06	0.749	NA	0.298
44	neutral	5:74037386	A	ENSG00000164347	GFM2	G elongation factor, mitochondrial 2	ENST00000427854	ENSP00000405808	NA	300	S/C	GFM2	1131	898	Agt/Tgt	rs16872235	0.18	0.749	NA	0.286
45	neutral	5:74037386	A	ENSG00000164347	GFM2	G elongation factor, mitochondrial 2	ENST00000509430	ENSP00000427004	NA	300	S/C	GFM2	1208	898	Agt/Tgt	rs16872235	0.18	0.885	NA	0.357
46	deleterious	2:242157184	C	ENSG00000146205	ANO7	anoctamin 7	ENST00000451047	ENSP00000403625	NA	53	I/L	ANO7	155	157	Atc/Ctc	rs74804606	0.07	0.999	NA	0.499
47	neutral	2:242157184	C	ENSG00000146205	ANO7	anoctamin 7	ENST00000274979	ENSP00000274979	ANO7_HUMAN	740	I/L	ANO7	2321	2218	Atc/Ctc	rs74804606	0.02	0.071	2.085	0.013
48	neutral	2:242157184	C	ENSG00000146205	ANO7	anoctamin 7	ENST00000402430	ENSP00000385418	NA	739	I/L	ANO7	2215	2215	Atc/Ctc	rs74804606	0.04	0.302	NA	0.048
49	neutral	2:242135265	A	ENSG00000146205	ANO7	anoctamin 7	ENST00000402530	ENSP00000383985	NA	158	R/H	ANO7	576	473	cGt/cAt	rs77559646	NA	0	NA	0
50	neutral	4:2916762	G	ENSG00000087274	ADD1	adducin 1 (alpha)	ENST00000503455	ENSP00000423024	NA	617	S/C	ADD1	1908	1850	tCt/tGt	rs4963	0.05	0.061	NA	0.022
51	deleterious	2:242148764	A	ENSG00000146205	ANO7	anoctamin 7	ENST00000274979	ENSP00000274979	ANO7_HUMAN	435	V/E	ANO7	1407	1304	gTg/gAg	rs4675982	0.01	0.905	2.89	0.765
52	neutral	4:2916762	G	ENSG00000087274	ADD1	adducin 1 (alpha)	ENST00000264758	ENSP00000264758	NA	617	S/C	ADD1	2038	1850	tCt/tGt	rs4963	0.05	0.165	NA	0.033
53	neutral	4:2916762	G	ENSG00000087274	ADD1	adducin 1 (alpha)	ENST00000446856	ENSP00000399828	ADDA_HUMAN	586	S/C	ADD1	1945	1757	tCt/tGt	rs4963	0.05	0.165	1.04	0.033
54	neutral	4:2916762	G	ENSG00000087274	ADD1	adducin 1 (alpha)	ENST00000513328	ENSP00000421907	NA	586	S/C	ADD1	1829	1757	tCt/tGt	rs4963	0.05	0.061	NA	0.022
55	neutral	4:2916762	G	ENSG00000087274	ADD1	adducin 1 (alpha)	ENST00000398129	ENSP00000381197	ADDA_HUMAN	586	S/C	ADD1	1777	1757	tCt/tGt	rs4963	0.05	0.165	1.04	0.033
56	neutral	4:2916762	G	ENSG00000087274	ADD1	adducin 1 (alpha)	ENST00000398123	ENSP00000381191	NA	617	S/C	ADD1	1870	1850	tCt/tGt	rs4963	0.05	0.061	NA	0.022
57	deleterious	4:2916762	G	ENSG00000087274	ADD1	adducin 1 (alpha)	ENST00000514940	ENSP00000424143	NA	323	S/C	ADD1	967	968	tCt/tGt	rs4963	0.05	0.998	NA	0.82
58	neutral	4:2916762	G	ENSG00000087274	ADD1	adducin 1 (alpha)	ENST00000398125	ENSP00000381193	NA	617	S/C	ADD1	2038	1850	tCt/tGt	rs4963	0.05	0.061	NA	0.022
59	neutral	4:2916762	G	ENSG00000087274	ADD1	adducin 1 (alpha)	ENST00000541843	ENSP00000441388	NA	32	S/C	ADD1	94	95	tCt/tGt	rs4963	0.09	0.964	NA	0.416
60	neutral	1:169565346	A	ENSG00000174175	SELP	selectin P (granule membrane protein 140kDa, antigen CD62)	ENST00000367793	ENSP00000356767	NA	578	V/L	SELP	1797	1732	Gtg/Ttg	rs6133	0.04	0	NA	0.015
61	neutral	1:169565346	A	ENSG00000174175	SELP	selectin P (granule membrane protein 140kDa, antigen CD62)	ENST00000263686	ENSP00000263686	LYAM3_HUMAN	640	V/L	SELP	1983	1918	Gtg/Ttg	rs6133	0.16	0.003	NA	0.012
62	deleterious	5:74017590	C	ENSG00000164347	GFM2	G elongation factor, mitochondrial 2	ENST00000509430	ENSP00000427004	NA	744	R/G	GFM2	2540	2230	Cga/Gga	rs35080306	0	1	NA	1
63	neutral	5:74017590	C	ENSG00000164347	GFM2	G elongation factor, mitochondrial 2	ENST00000546082	ENSP00000437810	NA	566	R/G	GFM2	2000	1696	Cga/Gga	rs35080306	0	0.003	NA	0
64	deleterious	5:74017590	C	ENSG00000164347	GFM2	G elongation factor, mitochondrial 2	ENST00000296805	ENSP00000296805	RRF2M_HUMAN	744	R/G	GFM2	2688	2230	Cga/Gga	rs35080306	0	1	3.89	1
65	deleterious	5:74017590	C	ENSG00000164347	GFM2	G elongation factor, mitochondrial 2	ENST00000345239	ENSP00000296804	NA	697	R/G	GFM2	2297	2089	Cga/Gga	rs35080306	0	1	NA	1
66	deleterious	2:242151517	T	ENSG00000146205	ANO7	anoctamin 7	ENST00000402430	ENSP00000385418	NA	577	R/C	ANO7	1729	1729	Cgc/Tgc	rs111934267	0	1	NA	1
67	deleterious	2:242151517	T	ENSG00000146205	ANO7	anoctamin 7	ENST00000274979	ENSP00000274979	ANO7_HUMAN	578	R/C	ANO7	1835	1732	Cgc/Tgc	rs111934267	0	1	3.805	1
68	neutral	19:36530428	A	ENSG00000161277	THAP8	THAP domain containing 8	ENST00000392182	ENSP00000376021	THAP8_HUMAN	157	P/S	THAP8	870	469	Cct/Tct	rs34250145	0.24	0.808	0.805	0.311
69	deleterious	19:36530428	A	ENSG00000161277	THAP8	THAP domain containing 8	ENST00000538849	ENSP00000445493	NA	12	P/S	THAP8	323	34	Cct/Tct	rs34250145	0	0.808	NA	0.804
70	deleterious	1:169586577	T	ENSG00000174175	SELP	selectin P (granule membrane protein 140kDa, antigen CD62)	ENST00000367788	ENSP00000356762	NA	57	R/H	SELP	208	170	cGt/cAt	rs7529463	0	1	NA	1
71	deleterious	1:169586577	T	ENSG00000174175	SELP	selectin P (granule membrane protein 140kDa, antigen CD62)	ENST00000367792	ENSP00000356766	NA	57	R/H	SELP	235	170	cGt/cAt	rs7529463	0.01	1	NA	0.905
72	deleterious	1:169586577	T	ENSG00000174175	SELP	selectin P (granule membrane protein 140kDa, antigen CD62)	ENST00000367791	ENSP00000356765	NA	57	R/H	SELP	235	170	cGt/cAt	rs7529463	0.01	1	NA	0.905
73	deleterious	1:169586577	T	ENSG00000174175	SELP	selectin P (granule membrane protein 140kDa, antigen CD62)	ENST00000367790	ENSP00000356764	LYAM3_HUMAN	57	R/H	SELP	238	170	cGt/cAt	rs7529463	0.01	0.997	3.445	0.872
74	neutral	4:2916762	G	ENSG00000087274	ADD1	adducin 1 (alpha)	ENST00000355842	ENSP00000348100	NA	617	S/C	ADD1	2713	1850	tCt/tGt	rs4963	0.05	0.061	NA	0.022
75	neutral	9:33572347	C	ENSG00000230453	ANKRD18B	ankyrin repeat domain 18B	ENST00000290943	ENSP00000290943	AN18B_HUMAN	1009	F/L	ANKRD18B	3121	3025	Ttt/Ctt	rs7853994	NA	0.217	0	0.043
76	deleterious	9:33568763	T	ENSG00000230453	ANKRD18B	ankyrin repeat domain 18B	ENST00000357927	ENSP00000350607	NA	336	P/S	ANKRD18B	1006	1006	Cca/Tca	rs41313967	0.03	0.824	NA	0.676
77	deleterious	9:33568763	T	ENSG00000230453	ANKRD18B	ankyrin repeat domain 18B	ENST00000290943	ENSP00000290943	AN18B_HUMAN	955	P/S	ANKRD18B	2959	2863	Cca/Tca	rs41313967	0.03	0.891	2.08	0.715
78	deleterious	2:242148764	A	ENSG00000146205	ANO7	anoctamin 7	ENST00000402430	ENSP00000385418	NA	434	V/E	ANO7	1301	1301	gTg/gAg	rs4675982	0.02	0.788	NA	0.678
79	neutral	19:36530428	A	ENSG00000161277	THAP8	THAP domain containing 8	ENST00000292894	ENSP00000292894	THAP8_HUMAN	157	P/S	THAP8	1014	469	Cct/Tct	rs34250145	0.24	0.808	0.805	0.311

## Sheet: Stage
#id	condelLabel	location	allele	gene	hgnc	hgncdesc	transcript	ensp	sw	protein_position	amino_acids	uploaded_variation	cdna_position	cds_position	codons	existing_variation	sift	polyphen	mass	condel
1	neutral	10:106022789	A	ENSG00000148834	GSTO1	glutathione S-transferase omega 1	ENST00000369713	ENSP00000358727	GSTO1_HUMAN	140	A/D	GSTO1	613	419	gCt/gAt	rs4925	0.14	0.038	-0.66	0.016
2	neutral	10:106022789	A	ENSG00000148834	GSTO1	glutathione S-transferase omega 1	ENST00000539281	ENSP00000441488	NA	112	A/D	GSTO1	691	335	gCt/gAt	rs4925	0.09	0.038	NA	0.021
3	neutral	10:106022789	A	ENSG00000148834	GSTO1	glutathione S-transferase omega 1	ENST00000445155	ENSP00000406708	NA	112	A/D	GSTO1	562	335	gCt/gAt	rs4925	0.16	0.038	NA	0.014
4	deleterious	20:58569359	G	ENSG00000124215	CDH26	cadherin 26	ENST00000244047	ENSP00000244047	CAD26_HUMAN	494	N/S	CDH26	1792	1481	aAt/aGt	-	0	0.999	4.02	0.99
5	deleterious	20:58569359	G	ENSG00000124215	CDH26	cadherin 26	ENST00000348616	ENSP00000339390	NA	494	N/S	CDH26	1781	1481	aAt/aGt	-	0	0.999	NA	0.99
6	neutral	20:58587739	T	ENSG00000124215	CDH26	cadherin 26	ENST00000348616	ENSP00000339390	NA	818	A/V	CDH26	2753	2453	gCg/gTg	-	0.18	0	NA	0.011
7	deleterious	20:58569359	G	ENSG00000124215	CDH26	cadherin 26	ENST00000370991	ENSP00000360030	NA	86	N/S	CDH26	256	257	aAt/aGt	-	0	0.999	NA	0.99
8	neutral	20:58567492	C	ENSG00000124215	CDH26	cadherin 26	ENST00000370991	ENSP00000360030	NA	40	V/A	CDH26	118	119	gTc/gCc	rs34866303	0	0.048	NA	0.003
9	deleterious	20:58558000	A	ENSG00000124215	CDH26	cadherin 26	ENST00000244047	ENSP00000244047	CAD26_HUMAN	139	R/H	CDH26	727	416	cGc/cAc	-	0.14	1	2	0.511
10	deleterious	20:58558000	A	ENSG00000124215	CDH26	cadherin 26	ENST00000348616	ENSP00000339390	NA	139	R/H	CDH26	716	416	cGc/cAc	-	0.36	1	NA	0.511
11	deleterious	15:91496242	T	ENSG00000140553	UNC45A	unc-45 homolog A (C. elegans)	ENST00000394275	ENSP00000377816	NA	781	T/M	UNC45A	3177	2342	aCg/aTg	rs8041035	0.01	1	NA	0.905
12	deleterious	15:91496242	T	ENSG00000140553	UNC45A	unc-45 homolog A (C. elegans)	ENST00000418476	ENSP00000407487	UN45A_HUMAN	796	T/M	UNC45A	2427	2387	aCg/aTg	rs8041035	0.01	1	2.49	0.905
13	deleterious	20:58567492	C	ENSG00000124215	CDH26	cadherin 26	ENST00000348616	ENSP00000339390	NA	448	V/A	CDH26	1643	1343	gTc/gCc	rs34866303	0	0.92	NA	0.871
14	deleterious	20:58567492	C	ENSG00000124215	CDH26	cadherin 26	ENST00000244047	ENSP00000244047	CAD26_HUMAN	448	V/A	CDH26	1654	1343	gTc/gCc	rs34866303	0	0.968	3.21	0.91
15	deleterious	10:106027144	T	ENSG00000148834	GSTO1	glutathione S-transferase omega 1	ENST00000369713	ENSP00000358727	GSTO1_HUMAN	236	A/V	GSTO1	901	707	gCc/gTc	rs11509439	0.35	0.999	2.31	0.501
16	neutral	10:106027144	T	ENSG00000148834	GSTO1	glutathione S-transferase omega 1	ENST00000369710	ENSP00000358724	NA	203	A/V	GSTO1	827	608	gCc/gTc	rs11509439	0.37	0.724	NA	0.267
17	neutral	10:106027144	T	ENSG00000148834	GSTO1	glutathione S-transferase omega 1	ENST00000432659	ENSP00000405325	NA	175	A/V	GSTO1	574	524	gCc/gTc	rs11509439	0.5	0.724	NA	0.265
18	deleterious	10:106027144	T	ENSG00000148834	GSTO1	glutathione S-transferase omega 1	ENST00000539281	ENSP00000441488	NA	208	A/V	GSTO1	979	623	gCc/gTc	rs11509439	0.35	0.999	NA	0.501
19	neutral	19:11473358	G	ENSG00000105520	NA	NA	ENST00000251473	ENSP00000251473	LPPR2_HUMAN	278	T/S	LPPR2	1209	833	aCc/aGc	rs11540666	0.02	0.411	-0.05	0.058
20	neutral	4:8621270	A	ENSG00000109625	CPZ	carboxypeptidase Z	ENST00000360986	ENSP00000354255	CBPZ_HUMAN	629	G/R	CPZ	2059	1885	Ggg/Agg	-	0	0.07	1.59	0.005
21	deleterious	1:100361925	A	ENSG00000162688	AGL	amylo-alpha-1, 6-glucosidase, 4-alpha-glucanotransferase	ENST00000361915	ENSP00000355106	GDE_HUMAN	1115	G/R	AGL	3743	3343	Gga/Aga	rs2230307	0	1	2.79	1
22	neutral	4:8621270	A	ENSG00000109625	CPZ	carboxypeptidase Z	ENST00000315782	ENSP00000315074	NA	618	G/R	CPZ	1930	1852	Ggg/Agg	-	0	0.07	NA	0.005
23	neutral	4:8621270	A	ENSG00000109625	CPZ	carboxypeptidase Z	ENST00000429646	ENSP00000403981	NA	237	G/R	CPZ	3502	709	Ggg/Agg	-	0	0.13	NA	0.011
24	neutral	17:80352303	A	ENSG00000181396	C17orf101	chromosome 17 open reading frame 101	ENST00000329197	ENSP00000330075	NA	314	P/S	OGFOD3	1092	940	Ccc/Tcc	rs62079523	NA	0	NA	0
25	neutral	17:80352300	T	ENSG00000181396	C17orf101	chromosome 17 open reading frame 101	ENST00000329197	ENSP00000330075	NA	315	E/K	OGFOD3	1095	943	Gag/Aag	rs79314916	NA	0	NA	0
26	deleterious	12:6436583	A	ENSG00000008323	PLEKHG6	pleckstrin homology domain containing, family G (with RhoGef domain) member 6	ENST00000011684	ENSP00000011684	PKHG6_HUMAN	612	A/T	PLEKHG6	1982	1834	Gcc/Acc	-	0	0.99	1.1	0.942
27	deleterious	12:6436583	A	ENSG00000008323	PLEKHG6	pleckstrin homology domain containing, family G (with RhoGef domain) member 6	ENST00000304581	ENSP00000304640	NA	142	A/T	PLEKHG6	524	424	Gcc/Acc	-	0	0.98	NA	0.924
28	deleterious	12:6436583	A	ENSG00000008323	PLEKHG6	pleckstrin homology domain containing, family G (with RhoGef domain) member 6	ENST00000449001	ENSP00000393194	NA	580	A/T	PLEKHG6	2232	1738	Gcc/Acc	-	0.01	0.99	NA	0.847
29	deleterious	12:6436583	A	ENSG00000008323	PLEKHG6	pleckstrin homology domain containing, family G (with RhoGef domain) member 6	ENST00000396988	ENSP00000380185	PKHG6_HUMAN	612	A/T	PLEKHG6	2064	1834	Gcc/Acc	-	0	0.99	1.1	0.942
30	neutral	12:6421495	A	ENSG00000008323	PLEKHG6	pleckstrin homology domain containing, family G (with RhoGef domain) member 6	ENST00000011684	ENSP00000011684	PKHG6_HUMAN	35	A/T	PLEKHG6	251	103	Gct/Act	rs740842	0.01	0.025	1.78	0.005
31	neutral	12:6421495	A	ENSG00000008323	PLEKHG6	pleckstrin homology domain containing, family G (with RhoGef domain) member 6	ENST00000396988	ENSP00000380185	PKHG6_HUMAN	35	A/T	PLEKHG6	333	103	Gct/Act	rs740842	0.01	0.025	1.78	0.005
32	neutral	11:82564294	G	ENSG00000137509	PRCP	prolylcarboxypeptidase (angiotensinase C)	ENST00000529671	ENSP00000434771	NA	71	E/D	PRCP	333	213	gaA/gaC	rs2298668	0.32	0	NA	0.005
33	neutral	11:82564294	G	ENSG00000137509	PRCP	prolylcarboxypeptidase (angiotensinase C)	ENST00000533126	ENSP00000431496	NA	7	E/D	PRCP	246	21	gaA/gaC	rs2298668	0.22	0.001	NA	0.009
34	neutral	11:82564294	G	ENSG00000137509	PRCP	prolylcarboxypeptidase (angiotensinase C)	ENST00000528082	ENSP00000435071	NA	7	E/D	PRCP	213	21	gaA/gaC	rs2298668	0.34	0.001	NA	0.004
35	neutral	11:82564294	G	ENSG00000137509	PRCP	prolylcarboxypeptidase (angiotensinase C)	ENST00000313010	ENSP00000317362	PCP_HUMAN	112	E/D	PRCP	531	336	gaA/gaC	rs2298668	0.16	0.001	2.01	0.012
36	neutral	12:6421495	A	ENSG00000008323	PLEKHG6	pleckstrin homology domain containing, family G (with RhoGef domain) member 6	ENST00000536531	ENSP00000442836	NA	35	A/T	PLEKHG6	282	103	Gct/Act	rs740842	0.38	0.025	NA	0.005
37	neutral	11:82564294	G	ENSG00000137509	PRCP	prolylcarboxypeptidase (angiotensinase C)	ENST00000534264	ENSP00000436095	NA	7	E/D	PRCP	516	21	gaA/gaC	rs2298668	0.08	0.001	NA	0.019
38	neutral	11:82564294	G	ENSG00000137509	PRCP	prolylcarboxypeptidase (angiotensinase C)	ENST00000393399	ENSP00000377055	NA	133	E/D	PRCP	427	399	gaA/gaC	rs2298668	0.09	0.071	NA	0.025
39	neutral	20:58587739	T	ENSG00000124215	CDH26	cadherin 26	ENST00000244049	ENSP00000244049	NA	110	A/V	CDH26	536	329	gCg/gTg	-	0.08	0.953	NA	0.405
40	neutral	11:82564294	G	ENSG00000137509	PRCP	prolylcarboxypeptidase (angiotensinase C)	ENST00000534631	ENSP00000431559	NA	7	E/D	PRCP	226	21	gaA/gaC	rs2298668	0.07	0.001	NA	0.022
41	neutral	20:58587739	T	ENSG00000124215	CDH26	cadherin 26	ENST00000350849	ENSP00000310845	NA	151	A/V	CDH26	649	452	gCg/gTg	-	0.04	0	NA	0.015
42	neutral	4:8621270	A	ENSG00000109625	CPZ	carboxypeptidase Z	ENST00000382480	ENSP00000371920	NA	492	G/R	CPZ	2274	1474	Ggg/Agg	-	0	0.07	NA	0.005
43	neutral	4:8594577	T	ENSG00000109625	CPZ	carboxypeptidase Z	ENST00000360986	ENSP00000354255	CBPZ_HUMAN	6	P/L	CPZ	191	17	cCg/cTg	rs34964084	NA	0	0.345	0
44	neutral	11:82564294	G	ENSG00000137509	PRCP	prolylcarboxypeptidase (angiotensinase C)	ENST00000535099	ENSP00000442077	NA	7	E/D	PRCP	126	21	gaA/gaC	rs2298668	0.13	0.001	NA	0.015
45	neutral	4:8594577	T	ENSG00000109625	CPZ	carboxypeptidase Z	ENST00000315782	ENSP00000315074	NA	6	P/L	CPZ	95	17	cCg/cTg	rs34964084	NA	0	NA	0
46	neutral	11:82564294	G	ENSG00000137509	PRCP	prolylcarboxypeptidase (angiotensinase C)	ENST00000531128	ENSP00000431435	NA	7	E/D	PRCP	124	21	gaA/gaC	rs2298668	0.14	0.001	NA	0.014
47	neutral	4:8594577	T	ENSG00000109625	CPZ	carboxypeptidase Z	ENST00000515606	ENSP00000422693	NA	6	P/L	CPZ	125	17	cCg/cTg	rs34964084	NA	0	NA	0
48	neutral	4:8594574	C	ENSG00000109625	CPZ	carboxypeptidase Z	ENST00000360986	ENSP00000354255	CBPZ_HUMAN	5	L/P	CPZ	188	14	cTg/cCg	rs2302583	NA	0	0	0
49	neutral	4:8594574	C	ENSG00000109625	CPZ	carboxypeptidase Z	ENST00000315782	ENSP00000315074	NA	5	L/P	CPZ	92	14	cTg/cCg	rs2302583	NA	0	NA	0
50	neutral	4:8594574	C	ENSG00000109625	CPZ	carboxypeptidase Z	ENST00000515606	ENSP00000422693	NA	5	L/P	CPZ	122	14	cTg/cCg	rs2302583	NA	0	NA	0
51	deleterious	1:100377990	C	ENSG00000162688	AGL	amylo-alpha-1, 6-glucosidase, 4-alpha-glucanotransferase	ENST00000361915	ENSP00000355106	GDE_HUMAN	1289	L/P	AGL	4266	3866	cTg/cCg	-	0	0.999	3.715	0.99
52	deleterious	1:100377990	C	ENSG00000162688	AGL	amylo-alpha-1, 6-glucosidase, 4-alpha-glucanotransferase	ENST00000370161	ENSP00000359180	NA	1273	L/P	AGL	3818	3818	cTg/cCg	-	0	0.998	NA	0.974
53	deleterious	1:100377990	C	ENSG00000162688	AGL	amylo-alpha-1, 6-glucosidase, 4-alpha-glucanotransferase	ENST00000361522	ENSP00000354635	NA	1272	L/P	AGL	4077	3815	cTg/cCg	-	0	1	NA	1
54	deleterious	1:100377990	C	ENSG00000162688	AGL	amylo-alpha-1, 6-glucosidase, 4-alpha-glucanotransferase	ENST00000370165	ENSP00000359184	GDE_HUMAN	1289	L/P	AGL	4004	3866	cTg/cCg	-	0	0.999	3.715	0.99
55	neutral	11:102482504	G	ENSG00000137674	MMP20	matrix metallopeptidase 20	ENST00000260228	ENSP00000260228	MMP20_HUMAN	169	I/L	MMP20	518	505	Ata/Cta	rs17099008	0.01	0.01	2.35	0.005
56	deleterious	1:100377990	C	ENSG00000162688	AGL	amylo-alpha-1, 6-glucosidase, 4-alpha-glucanotransferase	ENST00000294724	ENSP00000294724	GDE_HUMAN	1289	L/P	AGL	4344	3866	cTg/cCg	-	0	0.999	3.715	0.99
57	neutral	11:82564317	T	ENSG00000137509	PRCP	prolylcarboxypeptidase (angiotensinase C)	ENST00000532809	ENSP00000437169	NA	51	F/I	PRCP	327	151	Ttc/Atc	-	0.08	0.885	NA	0.365
58	deleterious	11:102449808	G	ENSG00000137674	MMP20	matrix metallopeptidase 20	ENST00000260228	ENSP00000260228	MMP20_HUMAN	438	G/A	MMP20	1326	1313	gGa/gCa	rs61753770	0.01	0.999	3.465	0.896
59	deleterious	11:82564317	T	ENSG00000137509	PRCP	prolylcarboxypeptidase (angiotensinase C)	ENST00000393399	ENSP00000377055	NA	126	F/I	PRCP	404	376	Ttc/Atc	-	0.01	0.532	NA	0.586
60	deleterious	11:82564317	T	ENSG00000137509	PRCP	prolylcarboxypeptidase (angiotensinase C)	ENST00000313010	ENSP00000317362	PCP_HUMAN	105	F/I	PRCP	508	313	Ttc/Atc	-	0.01	0.952	2.335	0.801
61	neutral	11:82564294	G	ENSG00000137509	PRCP	prolylcarboxypeptidase (angiotensinase C)	ENST00000534396	ENSP00000432506	NA	7	E/D	PRCP	322	21	gaA/gaC	rs2298668	0.16	0.001	NA	0.012
62	neutral	11:82564317	T	ENSG00000137509	PRCP	prolylcarboxypeptidase (angiotensinase C)	ENST00000529671	ENSP00000434771	NA	64	F/I	PRCP	310	190	Ttc/Atc	-	0.07	0.277	NA	0.052
63	neutral	11:82564294	G	ENSG00000137509	PRCP	prolylcarboxypeptidase (angiotensinase C)	ENST00000531801	ENSP00000432004	NA	7	E/D	PRCP	256	21	gaA/gaC	rs2298668	0.09	0.001	NA	0.019
64	neutral	11:82564294	G	ENSG00000137509	PRCP	prolylcarboxypeptidase (angiotensinase C)	ENST00000527444	ENSP00000436141	NA	7	E/D	PRCP	316	21	gaA/gaC	rs2298668	0.15	0.001	NA	0.013
65	neutral	17:80373478	G	ENSG00000181396	C17orf101	chromosome 17 open reading frame 101	ENST00000313056	ENSP00000320116	CQ101_HUMAN	34	E/Q	OGFOD3	252	100	Gag/Cag	rs116051835	0.31	0.001	-0.345	0.005
66	neutral	17:80373478	G	ENSG00000181396	C17orf101	chromosome 17 open reading frame 101	ENST00000329197	ENSP00000330075	NA	34	E/Q	OGFOD3	252	100	Gag/Cag	rs116051835	0.17	0.009	NA	0.013
67	deleterious	1:100361925	A	ENSG00000162688	AGL	amylo-alpha-1, 6-glucosidase, 4-alpha-glucanotransferase	ENST00000361522	ENSP00000354635	NA	1098	G/R	AGL	3554	3292	Gga/Aga	rs2230307	0	1	NA	1
68	deleterious	1:100361925	A	ENSG00000162688	AGL	amylo-alpha-1, 6-glucosidase, 4-alpha-glucanotransferase	ENST00000370161	ENSP00000359180	NA	1099	G/R	AGL	3295	3295	Gga/Aga	rs2230307	0.01	1	NA	0.905
69	deleterious	1:100361925	A	ENSG00000162688	AGL	amylo-alpha-1, 6-glucosidase, 4-alpha-glucanotransferase	ENST00000294724	ENSP00000294724	GDE_HUMAN	1115	G/R	AGL	3821	3343	Gga/Aga	rs2230307	0	1	2.79	1
70	deleterious	1:100361925	A	ENSG00000162688	AGL	amylo-alpha-1, 6-glucosidase, 4-alpha-glucanotransferase	ENST00000370165	ENSP00000359184	GDE_HUMAN	1115	G/R	AGL	3481	3343	Gga/Aga	rs2230307	0	1	2.79	1
71	deleterious	1:100361925	A	ENSG00000162688	AGL	amylo-alpha-1, 6-glucosidase, 4-alpha-glucanotransferase	ENST00000370163	ENSP00000359182	GDE_HUMAN	1115	G/R	AGL	3541	3343	Gga/Aga	rs2230307	0	1	2.79	1
72	deleterious	1:100361925	A	ENSG00000162688	AGL	amylo-alpha-1, 6-glucosidase, 4-alpha-glucanotransferase	ENST00000361302	ENSP00000354971	NA	1099	G/R	AGL	3554	3295	Gga/Aga	rs2230307	0.01	1	NA	0.905
73	deleterious	1:100358103	T	ENSG00000162688	AGL	amylo-alpha-1, 6-glucosidase, 4-alpha-glucanotransferase	ENST00000370165	ENSP00000359184	GDE_HUMAN	1067	P/S	AGL	3337	3199	Cct/Tct	rs3753494	0.03	0.998	2.075	0.839
74	deleterious	1:100358103	T	ENSG00000162688	AGL	amylo-alpha-1, 6-glucosidase, 4-alpha-glucanotransferase	ENST00000294724	ENSP00000294724	GDE_HUMAN	1067	P/S	AGL	3677	3199	Cct/Tct	rs3753494	0.03	0.998	2.075	0.839
75	deleterious	15:91492600	A	ENSG00000140553	UNC45A	unc-45 homolog A (C. elegans)	ENST00000394275	ENSP00000377816	NA	630	V/M	UNC45A	2723	1888	Gtg/Atg	-	0.03	0.907	NA	0.725
76	deleterious	15:91492600	A	ENSG00000140553	UNC45A	unc-45 homolog A (C. elegans)	ENST00000418476	ENSP00000407487	UN45A_HUMAN	645	V/M	UNC45A	1973	1933	Gtg/Atg	-	0.03	0.907	2.455	0.725
77	deleterious	1:100358103	T	ENSG00000162688	AGL	amylo-alpha-1, 6-glucosidase, 4-alpha-glucanotransferase	ENST00000361302	ENSP00000354971	NA	1051	P/S	AGL	3410	3151	Cct/Tct	rs3753494	0.03	0.926	NA	0.739
78	deleterious	1:100358103	T	ENSG00000162688	AGL	amylo-alpha-1, 6-glucosidase, 4-alpha-glucanotransferase	ENST00000370163	ENSP00000359182	GDE_HUMAN	1067	P/S	AGL	3397	3199	Cct/Tct	rs3753494	0.03	0.998	2.075	0.839
79	neutral	11:82564294	G	ENSG00000137509	PRCP	prolylcarboxypeptidase (angiotensinase C)	ENST00000532809	ENSP00000437169	NA	58	E/D	PRCP	350	174	gaA/gaC	rs2298668	0.42	0	NA	0.003
80	deleterious	1:100358103	T	ENSG00000162688	AGL	amylo-alpha-1, 6-glucosidase, 4-alpha-glucanotransferase	ENST00000370161	ENSP00000359180	NA	1051	P/S	AGL	3151	3151	Cct/Tct	rs3753494	0.03	0.926	NA	0.739
81	deleterious	1:100358103	T	ENSG00000162688	AGL	amylo-alpha-1, 6-glucosidase, 4-alpha-glucanotransferase	ENST00000361915	ENSP00000355106	GDE_HUMAN	1067	P/S	AGL	3599	3199	Cct/Tct	rs3753494	0.03	0.998	2.075	0.839
82	deleterious	1:100377990	C	ENSG00000162688	AGL	amylo-alpha-1, 6-glucosidase, 4-alpha-glucanotransferase	ENST00000370163	ENSP00000359182	GDE_HUMAN	1289	L/P	AGL	4064	3866	cTg/cCg	-	0	0.999	3.715	0.99
83	deleterious	1:100377990	C	ENSG00000162688	AGL	amylo-alpha-1, 6-glucosidase, 4-alpha-glucanotransferase	ENST00000361302	ENSP00000354971	NA	1273	L/P	AGL	4077	3818	cTg/cCg	-	0	0.998	NA	0.974
84	deleterious	1:100358103	T	ENSG00000162688	AGL	amylo-alpha-1, 6-glucosidase, 4-alpha-glucanotransferase	ENST00000361522	ENSP00000354635	NA	1050	P/S	AGL	3410	3148	Cct/Tct	rs3753494	0.03	0.724	NA	0.627
