# Supplementary material for: Exome Analysis Reveals Differentially Mutated Gene Signatures of Stage, Grade and Subtype in Breast Cancers
Source: PLoS One. 2015 Mar 24;10(3):e0119383. doi: 10.1371/journal.pone.0119383 (PMC4372331; doi:10.1371/journal.pone.0119383)
Supplement: S5 Table — A mutation is defined as destabilizing/stabilizing if at least two tools give the same prediction result. (XLSX) [file pone.0119383.s006.xlsx]

## Sheet: Sheet1
Gene Symbol	Gene Name	Method		I-MUTANT 2.0			PopMusic 2.1			CUPSAT
-	-	Protein	Mutation	Stability	DGD	Reliability Index	Stability	Acc (solubility)	DGD	DGD	Solvent accessibility	Overall stability	Torsional stability
CPN1	Zinc carboxypeptidase (Peptidase_M14)	P15169	G178D	Decreses	-1.28	7	Destabilizing	45.4	1.09	-2.36	50.83	Destabilizing	Unfovourable
AGL	Amylo-alpha-1,6-glucosidase	P35573	G1115R	Decreses	-1.48	8	Destablizing	13.62	1.42	-0.23	15.25	Destablizing	Unfovourable
PPP2R4	Phosphotyrosyl phosphate activator (PTPA) protein	Q15257	S287L	Decreses	-0.81	2	Destablizing	100	0.34	-0.17	100	Destablizing	Favorable
GPR157	Secretin receptor family	Q5UAW9	R218C	Decreses	-0.74	2	Destabilizing	18.36	1.32	1.34	20.52	Stabilizing	Unfovourable
GFM2	Elongation factor Tu GTP binding domain	Q969S9	S300C	Increased	-0.99	1	Stabilized	51.62	-0.03	-0.59	57.17	Destabilizing	Favorable
CENPJ	PfamB PB003077	Q9HC77	P85T	Decreses	0.82	5	Stabilized	26.57	-0.34	-1.04	27.48	Destabilizing	Unfovourable
DPP3	Peptidase family M49	Q9NY33	E690K	Decreses	-0.92	5	Destabilizing	60.69	0.07	0.74	64.68	Stabilizing	Unfovourable
ANKRD32	PfamB PB101142	Q9BQI6	C993F	Increased	1.03	3	Destabilizing	39.4	0.7	1.21	41.31	Stabilizing	Unfovourable
KIAA1377	Susceptibility to monomelic amyotrophy	Q9P2H0	S275Y	Increased	-0.61	3	Destabilizing	42.37	1.05	-3.9	46.93	Destabilizing	Unfovourable
